# Supplementary material for: Bromidobis(1,10-phenanthroline-κ2 N,N′)copper(II) dicyanamidate
Source: Acta Crystallogr Sect E Struct Rep Online. 2010 Sep 30;66(Pt 10):m1325–6. doi: 10.1107/S1600536810037979 (PMC2983267; doi:10.1107/S1600536810037979)
Supplement: Supplementary file 1 [file e-66-m1325-sup1.cif]

##############################################################################
###                                                                        ###
###        Electronic paper (Acta Crystallographica Section E)             ###
###                                                                        ###
##############################################################################
#                                                                            #
# This CIF contains the data in a paper accepted for publication in Acta     #
# Crystallographica Section E. It conforms to the requirements of Notes      #
# for Authors for Section E, and has been peer reviewed under the auspices   #
# of the IUCr Commission on Journals.                                        #
#                                                                            #
# Full details of the Crystallographic Information File format               #
# are given in the paper "The Crystallographic Information File (CIF):       #
# a New Standard Archive File for Crystallography" by S. R. Hall, F. H.      #
# Allen and I. D. Brown [Acta Cryst. (1991), A47, 655-685].                  #
#                                                                            #
# The current version of the core CIF dictionary is obtainable from          #
# ftp://ftp.iucr.org/pub/cif_core.dic. The current version number is 2.4.    #
#                                                                            #
# Software is freely available for graphical display of the structure(s) in  #
# this CIF.  For information consult the CIF home page http://www.iucr.org/  #
# cif/home.html                                                              #
#                                                                            #
# This file may be used for bona fide research purposes within the           #
# scientific community so long as proper attribution is given to the journal # 
# article from which it was obtained.                                        #
#                                                                            #
##############################################################################
                                             
data_I
_audit_creation_method     SHELXL-97
_chemical_name_systematic
;
Bromidobis(1,10-phenanthroline-\k^2^<i>N</i>,<i>N</i>')copper(II)
dicyanamidate
;
_chemical_name_common     ?
_chemical_formula_moiety     'C24 H16 Br Cu N4 +, C2 N3 -'
_chemical_formula_sum     'C26 H16 Br Cu N7'
_chemical_formula_iupac     '[Cu Br (C12 H8 N2)2] C2 N3'
_chemical_formula_weight     569.91
_chemical_melting_point     ?
_symmetry_cell_setting     monoclinic
_symmetry_space_group_name_H-M     'C 2/c'
_symmetry_space_group_name_Hall     '-C 2yc'
loop_
    _symmetry_equiv_pos_as_xyz
    'x, y, z'
    '-x, y, -z+1/2'
    'x+1/2, y+1/2, z'
    '-x+1/2, y+1/2, -z+1/2'
    '-x, -y, -z'
    'x, -y, z-1/2'
    '-x+1/2, -y+1/2, -z'
    'x+1/2, -y+1/2, z-1/2'
_cell_length_a     15.2317(4)
_cell_length_b     10.8270(3)
_cell_length_c     14.7408(5)
_cell_angle_alpha     90.00
_cell_angle_beta     114.030(4)
_cell_angle_gamma     90.00
_cell_volume     2220.27(11)
_cell_formula_units_Z     4
_cell_measurement_reflns_used     7148
_cell_measurement_theta_min     3.0175
_cell_measurement_theta_max     29.4975
_cell_measurement_temperature     293(2)
_exptl_crystal_description     prism
_exptl_crystal_colour     green
_exptl_crystal_size_max     0.6775
_exptl_crystal_size_mid     0.1675
_exptl_crystal_size_min     0.0869
_exptl_crystal_density_diffrn     1.705
_exptl_crystal_density_meas     ?
_exptl_crystal_density_method     'not measured'
_exptl_crystal_F_000     1140
_exptl_absorpt_coefficient_mu     2.815
_exptl_absorpt_correction_type     analytical
_exptl_absorpt_process_details
;
(CrysAlis RED; Oxford Diffraction, 2007)
;
_exptl_absorpt_correction_T_min     0.328
_exptl_absorpt_correction_T_max     0.819
_exptl_special_details
;
CrysAlisPro, Oxford Diffraction Ltd.,
Analytical numeric absorption correction using a multifaceted crystal
model based on expressions derived by R.C. Clark & J.S. Reid.
(Clark, R. C. & Reid, J. S. (1995). Acta Cryst. A51, 887-897
;
_diffrn_ambient_temperature     293(2)
_diffrn_radiation_type     MoK\a
_diffrn_radiation_wavelength     0.71069
_diffrn_radiation_source     'Enhance (Mo) X-ray Source'
_diffrn_radiation_monochromator     graphite
_diffrn_measurement_device_type     'Oxford Diffraction Xcalibur2 CCD'
_diffrn_measurement_method     'Rotation method data acquisition using \w'
_diffrn_detector_area_resol_mean     8.3438
_diffrn_reflns_number     11517
_diffrn_reflns_av_R_equivalents     0.0258
_diffrn_reflns_av_sigmaI/netI     0.0190
_diffrn_reflns_theta_min     3.03
_diffrn_reflns_theta_max     26.00
_diffrn_reflns_theta_full     26.00
_diffrn_measured_fraction_theta_max     0.999
_diffrn_measured_fraction_theta_full     0.999
_diffrn_reflns_limit_h_min     -18
_diffrn_reflns_limit_h_max     18
_diffrn_reflns_limit_k_min     -13
_diffrn_reflns_limit_k_max     13
_diffrn_reflns_limit_l_min     -18
_diffrn_reflns_limit_l_max     18
_diffrn_standards_number     ?
_diffrn_standards_interval_count     ?
_diffrn_standards_interval_time     ?
_diffrn_standards_decay_%     ?
_refine_special_details
;
Refinement of <i>F</i>^2^ against ALL reflections. The weighted <i>R</i>-factor
<i>wR</i> and goodness of fit <i>S</i> are based on <i>F</i>^2^, conventional
<i>R</i>-factors <i>R</i> are based on <i>F</i>, with <i>F</i> set to zero for
negative <i>F</i>^2^. The threshold expression of <i>F</i>^2^ >
\s(<i>F</i>^2^) is used only for calculating <i>R</i>-factors(gt) <i>etc</i>.
and is not relevant to the choice of reflections for refinement.
<i>R</i>-factors based on <i>F</i>^2^ are statistically about twice as large
as those based on <i>F</i>, and <i>R</i>- factors based on ALL data will be
even larger.
;
_reflns_number_total     2182
_reflns_number_gt     1799
_reflns_threshold_expression     I>2sigma(I)
_refine_ls_structure_factor_coef     Fsqd
_refine_ls_matrix_type     full
_refine_ls_R_factor_all     0.0278
_refine_ls_R_factor_gt     0.0209
_refine_ls_wR_factor_gt     0.0604
_refine_ls_wR_factor_ref     0.0617
_refine_ls_goodness_of_fit_ref     1.057
_refine_ls_restrained_S_all     1.057
_refine_ls_number_reflns     2182
_refine_ls_number_parameters     160
_refine_ls_number_restraints     0
_refine_ls_hydrogen_treatment     constr
_refine_ls_weighting_scheme     calc
_refine_ls_weighting_details
         'calc w=1/[\s^2^(Fo^2^)+(0.0401P)^2^+0.0000P] where P=(Fo^2^+2Fc^2^)/3'
_atom_sites_solution_hydrogens     geom
_atom_sites_solution_primary     direct
_atom_sites_solution_secondary     difmap
_refine_ls_shift/su_max     0.000
_refine_ls_shift/su_mean     0.000
_refine_diff_density_max     0.289
_refine_diff_density_min     -0.427
_refine_ls_extinction_method     none
_refine_ls_extinction_coef     ?
loop_
    _atom_type_symbol
    _atom_type_description
    _atom_type_scat_dispersion_real
    _atom_type_scat_dispersion_imag
    _atom_type_scat_source
    'C' 'C' 0.0033 0.0016
                         'International Tables Vol C Tables 4.2.6.8 and 6.1.1.4'
    'H' 'H' 0.0000 0.0000
                         'International Tables Vol C Tables 4.2.6.8 and 6.1.1.4'
    'N' 'N' 0.0061 0.0033
                         'International Tables Vol C Tables 4.2.6.8 and 6.1.1.4'
    'Cu' 'Cu' 0.3201 1.2651
                         'International Tables Vol C Tables 4.2.6.8 and 6.1.1.4'
    'Br' 'Br' -0.2901 2.4595
                         'International Tables Vol C Tables 4.2.6.8 and 6.1.1.4'
_computing_data_collection
;
CrysAlis CCD (Oxford Diffraction, 2007)
;
_computing_cell_refinement
;
CrysAlis RED (Oxford Diffraction, 2007)
;
_computing_data_reduction
;
CrysAlis RED (Oxford Diffraction, 2007)
;
_computing_structure_solution     'SHELXS97 (Sheldrick, 2008)'
_computing_structure_refinement     'SHELXL97 (Sheldrick, 2008)'
_computing_molecular_graphics     'DIAMOND (Brandenburg, 2001)'
_computing_publication_material     'SHELXL97 (Sheldrick, 2008)'
loop_
    _atom_site_type_symbol
    _atom_site_label
    _atom_site_fract_x
    _atom_site_fract_y
    _atom_site_fract_z
    _atom_site_U_iso_or_equiv
    _atom_site_adp_type
    _atom_site_calc_flag
    _atom_site_refinement_flags
    _atom_site_occupancy
    _atom_site_disorder_assembly
    _atom_site_disorder_group
    Cu Cu1 0.5000 0.72646(3) 0.2500 0.03323(11) Uani d S 1 . .
    N N10 0.62123(11) 0.71984(14) 0.22918(11) 0.0327(4) Uani d . 1 . .
    N N20 0.59053(11) 0.64969(13) 0.38697(12) 0.0321(4) Uani d . 1 . .
    Br Br1 0.5000 0.95947(2) 0.2500 0.03604(10) Uani d S 1 . .
    C C11 0.69628(13) 0.66725(15) 0.30537(13) 0.0308(4) Uani d . 1 . .
    C C12 0.63710(15) 0.76473(19) 0.15301(15) 0.0396(5) Uani d . 1 . .
    H H12 0.5869 0.8039 0.1017 0.047 Uiso calc R 1 . .
    C C13 0.72584(16) 0.75547(19) 0.14697(16) 0.0434(5) Uani d . 1 . .
    H H13 0.7342 0.7877 0.0925 0.052 Uiso calc R 1 . .
    C C14 0.80010(15) 0.6989(2) 0.22157(16) 0.0415(5) Uani d . 1 . .
    H H14 0.8590 0.6898 0.2173 0.050 Uiso calc R 1 . .
    C C15 0.78767(14) 0.65401(16) 0.30513(15) 0.0348(4) Uani d . 1 . .
    C C16 0.86264(14) 0.6003(2) 0.38968(15) 0.0445(5) Uani d . 1 . .
    H H16 0.9231 0.5888 0.3894 0.053 Uiso calc R 1 . .
    C C21 0.67959(13) 0.63020(16) 0.39026(14) 0.0295(4) Uani d . 1 . .
    C C22 0.57510(15) 0.62008(19) 0.46690(15) 0.0380(5) Uani d . 1 . .
    H H22 0.5139 0.6310 0.4651 0.046 Uiso calc R 1 . .
    C C23 0.64771(16) 0.57311(19) 0.55360(15) 0.0443(5) Uani d . 1 . .
    H H23 0.6347 0.5552 0.6086 0.053 Uiso calc R 1 . .
    C C24 0.73686(16) 0.55385(18) 0.55692(15) 0.0428(5) Uani d . 1 . .
    H H24 0.7853 0.5224 0.6142 0.051 Uiso calc R 1 . .
    C C25 0.75581(14) 0.58155(17) 0.47343(14) 0.0356(4) Uani d . 1 . .
    C C26 0.84725(16) 0.56610(19) 0.46978(16) 0.0455(5) Uani d . 1 . .
    H H26 0.8974 0.5316 0.5240 0.055 Uiso calc R 1 . .
    N N1 0.5000 0.4095(4) 0.2500 0.0987(14) Uani d S 1 . .
    C C2 0.5311(2) 0.3506(2) 0.3332(2) 0.0560(6) Uani d . 1 . .
    N N2 0.56044(18) 0.3068(3) 0.41052(18) 0.0749(7) Uani d . 1 . .
loop_
    _atom_site_aniso_label
    _atom_site_aniso_U_11
    _atom_site_aniso_U_22
    _atom_site_aniso_U_33
    _atom_site_aniso_U_12
    _atom_site_aniso_U_13
    _atom_site_aniso_U_23
    Cu1 0.02710(19) 0.0454(2) 0.03011(19) 0.000 0.01467(14) 0.000
    N10 0.0319(9) 0.0372(9) 0.0308(9) 0.0010(7) 0.0146(7) 0.0012(7)
    N20 0.0348(9) 0.0320(8) 0.0295(9) -0.0022(7) 0.0131(7) -0.0029(6)
    Br1 0.03279(16) 0.03849(17) 0.03668(17) 0.000 0.01399(12) 0.000
    C11 0.0322(10) 0.0290(10) 0.0307(10) -0.0017(8) 0.0122(8) -0.0071(8)
    C12 0.0405(12) 0.0453(12) 0.0371(11) 0.0029(9) 0.0200(9) 0.0040(9)
    C13 0.0479(13) 0.0485(12) 0.0450(12) -0.0028(10) 0.0303(11) -0.0002(10)
    C14 0.0358(11) 0.0456(11) 0.0522(13) -0.0021(10) 0.0271(10) -0.0103(10)
    C15 0.0323(10) 0.0347(10) 0.0397(11) -0.0015(8) 0.0169(8) -0.0103(8)
    C16 0.0288(11) 0.0509(12) 0.0500(14) 0.0032(10) 0.0121(10) -0.0099(11)
    C21 0.0320(10) 0.0265(9) 0.0290(10) -0.0029(7) 0.0114(8) -0.0056(7)
    C22 0.0418(12) 0.0423(11) 0.0338(11) -0.0044(9) 0.0194(9) -0.0004(9)
    C23 0.0558(14) 0.0457(13) 0.0304(11) -0.0075(10) 0.0164(10) 0.0021(9)
    C24 0.0463(13) 0.0424(12) 0.0299(11) -0.0039(9) 0.0055(10) 0.0018(9)
    C25 0.0368(11) 0.0319(10) 0.0318(10) -0.0020(9) 0.0075(9) -0.0059(9)
    C26 0.0346(11) 0.0499(13) 0.0413(12) 0.0059(9) 0.0048(10) -0.0021(10)
    N1 0.139(4) 0.065(2) 0.055(2) 0.000 0.001(2) 0.000
    C2 0.0556(15) 0.0599(15) 0.0556(16) -0.0062(12) 0.0257(13) -0.0226(14)
    N2 0.0795(17) 0.1034(18) 0.0465(14) -0.0076(15) 0.0304(12) -0.0144(13)
_geom_special_details
;
All e.s.d.'s (except the e.s.d. in the dihedral angle between two l.s. planes)
are estimated using the full covariance matrix. The cell e.s.d.'s are taken
into account individually in the estimation of e.s.d.'s in distances, angles
and torsion angles; correlations between e.s.d.'s in cell parameters are only
used when they are defined by crystal symmetry. An approximate (isotropic)
treatment of cell e.s.d.'s is used for estimating e.s.d.'s involving l.s.
planes.
;
loop_
    _geom_bond_atom_site_label_1
    _geom_bond_atom_site_label_2
    _geom_bond_site_symmetry_2
    _geom_bond_distance
    _geom_bond_publ_flag
    Cu1 N10 2_655 1.9926(15) ?
    Cu1 N10 . 1.9926(15) yes
    Cu1 N20 2_655 2.0979(15) ?
    Cu1 N20 . 2.0979(15) yes
    Cu1 Br1 . 2.5228(4) yes
    N10 C12 . 1.333(3) ?
    N10 C11 . 1.359(2) ?
    N20 C22 . 1.331(2) ?
    N20 C21 . 1.354(2) ?
    C11 C15 . 1.401(3) ?
    C11 C21 . 1.432(3) ?
    C12 C13 . 1.394(3) ?
    C12 H12 . 0.9300 ?
    C13 C14 . 1.361(3) ?
    C13 H13 . 0.9300 ?
    C14 C15 . 1.407(3) ?
    C14 H14 . 0.9300 ?
    C15 C16 . 1.427(3) ?
    C16 C26 . 1.346(3) ?
    C16 H16 . 0.9300 ?
    C21 C25 . 1.403(3) ?
    C22 C23 . 1.401(3) ?
    C22 H22 . 0.9300 ?
    C23 C24 . 1.355(3) ?
    C23 H23 . 0.9300 ?
    C24 C25 . 1.406(3) ?
    C24 H24 . 0.9300 ?
    C25 C26 . 1.425(3) ?
    C26 H26 . 0.9300 ?
    N1 C2 . 1.288(4) yes
    N1 C2 2_655 1.288(4) ?
    C2 N2 . 1.145(3) yes
loop_
    _geom_angle_atom_site_label_1
    _geom_angle_atom_site_label_2
    _geom_angle_atom_site_label_3
    _geom_angle_site_symmetry_1
    _geom_angle_site_symmetry_3
    _geom_angle
    _geom_angle_publ_flag
    N10 Cu1 N10 2_655 . 175.88(9) ?
    N10 Cu1 N20 2_655 2_655 81.19(6) ?
    N10 Cu1 N20 . 2_655 97.16(6) ?
    N10 Cu1 N20 2_655 . 97.16(6) ?
    N10 Cu1 N20 . . 81.19(6) ?
    N20 Cu1 N20 2_655 . 133.32(8) ?
    N10 Cu1 Br1 2_655 . 92.06(4) ?
    N10 Cu1 Br1 . . 92.06(4) ?
    N20 Cu1 Br1 2_655 . 113.34(4) ?
    N20 Cu1 Br1 . . 113.34(4) ?
    C12 N10 C11 . . 117.96(17) ?
    C12 N10 Cu1 . . 127.88(14) ?
    C11 N10 Cu1 . . 114.09(12) ?
    C22 N20 C21 . . 117.78(17) ?
    C22 N20 Cu1 . . 131.57(14) ?
    C21 N20 Cu1 . . 110.64(12) ?
    N10 C11 C15 . . 122.90(18) ?
    N10 C11 C21 . . 116.79(16) ?
    C15 C11 C21 . . 120.25(17) ?
    N10 C12 C13 . . 122.74(19) ?
    N10 C12 H12 . . 118.6 ?
    C13 C12 H12 . . 118.6 ?
    C14 C13 C12 . . 119.3(2) ?
    C14 C13 H13 . . 120.3 ?
    C12 C13 H13 . . 120.3 ?
    C13 C14 C15 . . 119.94(19) ?
    C13 C14 H14 . . 120.0 ?
    C15 C14 H14 . . 120.0 ?
    C11 C15 C14 . . 117.07(18) ?
    C11 C15 C16 . . 118.83(19) ?
    C14 C15 C16 . . 124.07(19) ?
    C26 C16 C15 . . 121.0(2) ?
    C26 C16 H16 . . 119.5 ?
    C15 C16 H16 . . 119.5 ?
    N20 C21 C25 . . 123.38(18) ?
    N20 C21 C11 . . 117.18(16) ?
    C25 C21 C11 . . 119.38(18) ?
    N20 C22 C23 . . 122.4(2) ?
    N20 C22 H22 . . 118.8 ?
    C23 C22 H22 . . 118.8 ?
    C24 C23 C22 . . 119.7(2) ?
    C24 C23 H23 . . 120.1 ?
    C22 C23 H23 . . 120.1 ?
    C23 C24 C25 . . 119.70(19) ?
    C23 C24 H24 . . 120.1 ?
    C25 C24 H24 . . 120.1 ?
    C21 C25 C24 . . 116.94(19) ?
    C21 C25 C26 . . 118.98(19) ?
    C24 C25 C26 . . 124.06(19) ?
    C16 C26 C25 . . 121.52(19) ?
    C16 C26 H26 . . 119.2 ?
    C25 C26 H26 . . 119.2 ?
    C2 N1 C2 . 2_655 120.7(4) ?
    N2 C2 N1 . . 174.8(3) ?
loop_
    _geom_hbond_atom_site_label_D
    _geom_hbond_atom_site_label_H
    _geom_hbond_atom_site_label_A
    _geom_hbond_site_symmetry_A
    _geom_hbond_distance_DH
    _geom_hbond_distance_HA
    _geom_hbond_distance_DA
    _geom_hbond_angle_DHA
    C22 H22 N2 5_666 0.93 2.60 3.346(3) 137.0
data_global
_journal_date_recd_electronic     2010-09-08
_journal_date_accepted     2010-09-22
_journal_name_full     'Acta Crystallographica, Section E'
_journal_year     2010
_journal_volume     66
_journal_issue     10
_journal_page_first     m1325
_journal_page_last     m1326
_journal_paper_category     QM
_journal_coeditor_code     KP2274
_publ_contact_author
;
      Dr. Poto\<c\<n\'ak Ivan
      Department of Inorganic Chemistry
      Faculty of Science, P.J. \<Saf\'arik University
      Moyzesova 11
      SK-041 54 Ko\<sice
      Slovakia
;
_publ_contact_author_email     'ivan.potocnak@upjs.sk'
_publ_contact_author_fax     '+421 55 62 221 24'
_publ_contact_author_phone     '+421 55 234 2335'
_publ_section_title
;
Bromidobis(1,10-phenanthroline-\k^2^<i>N</i>,<i>N</i>')copper(II) dicyanamidate
;
loop_
    _publ_author_name
    _publ_author_address
    'Poto\<c\<n\'ak, Ivan'
;     Department of Inorganic Chemistry
      Faculty of Science, P.J. \<Saf\'arik University
      Moyzesova 11
      SK-041 54 Ko\<sice
      Slovakia
;
    'Pravcov\'a, Zuzana'
;     Department of Inorganic Chemistry
      Faculty of Science, P.J. \<Saf\'arik University
      Moyzesova 11
      SK-041 54 Ko\<sice
      Slovakia
;
    'Rak, Dmytro'
;     Department of Inorganic Chemistry
      Faculty of Science, P.J. \<Saf\'arik University
      Moyzesova 11
      SK-041 54 Ko\<sice
      Slovakia
;
