# Supplementary material for: Bromidobis(1,10-phenanthroline-κ2 N,N′)copper(II) dicyanamidate
Source: Acta Crystallogr Sect E Struct Rep Online. 2010 Sep 30;66(Pt 10):m1325–6. doi: 10.1107/S1600536810037979 (PMC2983267; doi:10.1107/S1600536810037979)
Supplement: Supplementary file 2 [file e-66-m1325-Isup2.hkl]

#
# h,k,l, Fc-squared, Fo-squared, sigma(Fo-squared) and status flag
#
data_I
_shelx_title ' exp_137m in C2/c'
_shelx_refln_list_code          4
_shelx_F_calc_maximum      353.39
_exptl_crystal_F_000      1140.00
_reflns_d_resolution_high  0.8107
 
loop_
 _symmetry_equiv_pos_as_xyz
 'x, y, z'
 '-x, y, -z+1/2'
 'x+1/2, y+1/2, z'
 '-x+1/2, y+1/2, -z+1/2'
 '-x, -y, -z'
 'x, -y, z-1/2'
 '-x+1/2, -y+1/2, -z'
 'x+1/2, -y+1/2, z-1/2'
 
_cell_length_a    15.2317
_cell_length_b    10.8270
_cell_length_c    14.7408
_cell_angle_alpha  90.000
_cell_angle_beta  114.030
_cell_angle_gamma  90.000
 
_shelx_F_squared_multiplier     1.000
 
loop_
 _refln_index_h
 _refln_index_k
 _refln_index_l
 _refln_F_squared_calc
 _refln_F_squared_meas
 _refln_F_squared_sigma
 _refln_observed_status
   4   0   0    31032.30    31191.87    162.57 o
   6   0   0    24408.86    23457.22    327.33 o
   8   0   0    27603.16    27150.50    166.29 o
  10   0   0    11244.16    11033.49    184.89 o
  12   0   0     6661.57     6633.39     66.89 o
  14   0   0     7787.00     7770.42    130.45 o
  16   0   0     3143.27     3584.45    100.69 o
   3   1   0     2424.74     2456.51     11.08 o
   5   1   0     7597.93     7831.27     53.74 o
   7   1   0     8904.88     9066.47     64.69 o
   9   1   0     4390.18     4239.23     25.38 o
  11   1   0      510.07      472.61     21.61 o
  13   1   0     1578.95     1563.70     35.18 o
  15   1   0     1137.66     1171.30     41.28 o
  17   1   0      186.27      220.10     58.63 o
   0   2   0    13751.37    14712.87    301.81 o
   2   2   0       31.53       31.87      9.07 o
   4   2   0      780.34      876.13     11.76 o
   6   2   0      391.88      446.43      9.72 o
   8   2   0      593.95      701.92     13.46 o
  10   2   0     1011.42     1045.38     24.40 o
  12   2   0     1385.88     1346.77     32.76 o
  14   2   0       17.62       17.94     27.75 o
  16   2   0       22.26       50.75     54.74 o
   1   3   0    61730.32    61969.30   1266.16 o
   3   3   0    21669.65    22079.91    154.86 o
   5   3   0     3909.33     3782.01     37.54 o
   7   3   0     5004.71     4962.75     35.88 o
   9   3   0     2009.14     1914.07     21.23 o
  11   3   0     7053.55     7008.75     54.13 o
  13   3   0     1192.17     1238.46     36.16 o
  15   3   0      706.91      769.18     41.69 o
   0   4   0      989.53      791.69     20.43 o
   2   4   0     7141.40     6807.70     55.31 o
   4   4   0    10088.28     9623.66     95.49 o
   6   4   0     7713.56     7562.04     72.97 o
   8   4   0    13679.11    13711.10    120.13 o
  10   4   0     2881.95     2784.48     38.57 o
  12   4   0     1162.53     1206.92     37.01 o
  14   4   0     1664.89     1697.75     54.98 o
  16   4   0     1079.81     1090.49     59.96 o
   1   5   0      473.83      465.79     19.81 o
   3   5   0      535.92      555.19     17.32 o
   5   5   0      251.31      288.89     25.12 o
   7   5   0     1155.07     1197.57     22.59 o
   9   5   0      244.46      240.12     12.06 o
  11   5   0       47.09       34.09     28.96 o
  13   5   0       21.93       34.60     31.41 o
  15   5   0       63.44       22.92     48.67 o
   0   6   0     5008.21     5166.77     89.03 o
   2   6   0       54.92       55.85     22.12 o
   4   6   0      150.57      103.37     20.43 o
   6   6   0     1219.98     1166.21     33.51 o
   8   6   0     7494.03     7404.82    148.81 o
  10   6   0      690.02      662.38     27.65 o
  12   6   0      639.96      566.83     41.62 o
  14   6   0      429.15      363.53     55.30 o
   1   7   0       30.01       22.45     18.10 o
   3   7   0     1849.44     1765.00     44.85 o
   5   7   0      337.71      267.71     24.32 o
   7   7   0     1167.83     1175.23     34.35 o
   9   7   0     1301.47     1330.15     43.39 o
  11   7   0        3.13       -4.09     37.02 o
  13   7   0      103.77       97.70     52.10 o
   0   8   0      251.94      237.96     32.02 o
   2   8   0      124.71      155.61     22.07 o
   4   8   0      368.67      368.82     31.32 o
   6   8   0      135.70      145.15     27.80 o
   8   8   0      128.37      149.34     30.61 o
  10   8   0       26.85        3.49     40.53 o
  12   8   0       20.73       32.35     53.26 o
   1   9   0     4036.32     4149.14     72.33 o
   3   9   0     4666.87     4596.14     44.21 o
   5   9   0     2502.98     2571.78     49.70 o
   7   9   0     2741.19     2842.04     86.28 o
   9   9   0     1685.40     1637.52     44.33 o
  11   9   0     1683.65     1522.04     54.18 o
   0  10   0     3494.83     3773.15    125.81 o
   2  10   0      500.30      517.68     26.65 o
   4  10   0     1673.31     1697.18     34.98 o
   6  10   0      620.47      625.76     39.36 o
   8  10   0      535.56      578.58     38.07 o
  10  10   0      619.54      562.81     45.87 o
   1  11   0        9.07       20.73     22.79 o
   3  11   0      209.12      214.08     29.05 o
   5  11   0      212.26      182.55     31.21 o
   7  11   0       73.53       87.52     51.95 o
   9  11   0       19.72       -8.40     44.31 o
   0  12   0      457.74      425.96     56.30 o
   2  12   0     1483.85     1345.39     39.93 o
   4  12   0      398.44      398.36     33.48 o
   6  12   0      709.78      708.44     53.84 o
   1  13   0     1379.27     1373.45     46.98 o
   3  13   0     1085.87     1109.24     45.88 o
 -17   1   1     1982.82     2082.92     77.87 o
 -15   1   1     1637.46     1686.85     39.53 o
 -13   1   1     3728.17     3849.52     45.73 o
 -11   1   1     3465.57     3405.24     31.18 o
  -9   1   1     7250.26     7006.79     80.68 o
  -7   1   1    10187.98     9927.22     90.75 o
  -5   1   1      554.13      454.00      8.82 o
  -3   1   1     2371.44     2081.89     22.21 o
   1   1   1     5835.19     5944.88     37.00 o
   3   1   1     3239.63     3148.07     27.03 o
   5   1   1     6474.64     6171.20     60.29 o
   7   1   1    12713.83    12705.55     75.95 o
   9   1   1    10523.84    10396.16     56.81 o
  11   1   1     6188.80     6272.44     55.33 o
  13   1   1      875.96      904.65     28.53 o
  15   1   1      788.04      841.68     45.85 o
 -16   2   1        3.96        1.10     43.27 o
 -14   2   1       25.95       34.81     29.58 o
 -12   2   1       40.60       25.23     24.89 o
 -10   2   1      110.90      108.12     20.07 o
  -8   2   1     5910.27     6712.80     39.40 o
  -6   2   1      422.32      419.10     12.09 o
  -4   2   1     7180.45     7374.71     72.74 o
  -2   2   1    11476.16    12534.05     79.80 o
   0   2   1     6595.88     6698.21    103.52 o
   2   2   1    32823.37    34757.72    300.39 o
   4   2   1     5205.85     5520.89     58.33 o
   6   2   1      913.23     1007.66     12.70 o
   8   2   1      124.86      123.41     11.33 o
  10   2   1     2071.84     2160.27     25.20 o
  12   2   1      998.18      899.84     30.36 o
  14   2   1       55.49       43.38     33.30 o
  16   2   1        3.69       29.08     56.62 o
 -17   3   1       16.12       18.54     46.92 o
 -15   3   1        4.35       -1.23     30.88 o
 -13   3   1      240.50      254.11     29.62 o
 -11   3   1        3.81        5.55     24.46 o
  -9   3   1       23.49       12.23     18.25 o
  -7   3   1     7020.68     7712.80     37.21 o
  -5   3   1       11.20        9.61     13.71 o
  -3   3   1     1983.29     2213.64     24.33 o
  -1   3   1    19029.80    20563.71    228.03 o
   1   3   1    83924.61    87751.98    419.77 o
   3   3   1      316.74      375.20      8.46 o
   5   3   1       24.69       43.22      8.67 o
   7   3   1      535.37      501.60     13.51 o
   9   3   1     3887.83     3844.02     47.50 o
  11   3   1     3529.57     3454.76     45.33 o
  13   3   1       36.89       21.91     30.65 o
  15   3   1      137.48      120.45     43.21 o
 -16   4   1     1845.64     1998.38     59.83 o
 -14   4   1     2420.02     2366.83     45.85 o
 -12   4   1     2506.83     2550.84     41.60 o
 -10   4   1    11081.91    10787.52     74.48 o
  -8   4   1     6337.89     6190.46     70.23 o
  -6   4   1     8881.61     8728.02     34.31 o
  -4   4   1     9402.72     9244.02     64.09 o
  -2   4   1     8207.93     8034.40     70.90 o
   0   4   1    44818.28    45695.82    476.67 o
   2   4   1     3020.84     2788.28     16.71 o
   4   4   1    19512.36    19862.11    160.76 o
   6   4   1    15408.88    15044.37    110.79 o
   8   4   1     6031.14     5842.06     58.54 o
  10   4   1    11148.95    10969.43    105.59 o
  12   4   1     1432.36     1477.59     39.11 o
  14   4   1     1477.87     1526.75     54.53 o
 -15   5   1     1943.54     2033.94     75.00 o
 -13   5   1     3281.98     3303.94     67.43 o
 -11   5   1      516.70      488.46     37.01 o
  -9   5   1    23135.04    23569.43    220.21 o
  -7   5   1    12770.85    12726.69    203.15 o
  -5   5   1    16052.95    16323.25    246.16 o
  -3   5   1    12881.56    12522.24    124.38 o
  -1   5   1    22044.87    22505.19    111.20 o
   1   5   1    21376.25    22301.11    275.43 o
   3   5   1    24349.18    25070.21    191.71 o
   5   5   1    14177.91    14026.41    247.25 o
   7   5   1    10982.32    11092.78    107.78 o
   9   5   1     3541.21     3335.11     43.64 o
  11   5   1     2515.79     2510.78     38.53 o
  13   5   1     1986.03     1920.47     46.28 o
  15   5   1     1736.63     1792.04     61.15 o
 -14   6   1      346.06      331.24     54.34 o
 -12   6   1     1166.64     1034.90     45.43 o
 -10   6   1      460.54      433.80     24.69 o
  -8   6   1       64.05       72.26     13.51 o
  -6   6   1      297.36      306.23     31.35 o
  -4   6   1     2312.65     2285.68     34.08 o
  -2   6   1     1670.57     1676.53     31.76 o
   0   6   1     1966.63     2017.27     30.09 o
   2   6   1      115.78      136.80     16.61 o
   4   6   1       19.88       16.38     17.45 o
   6   6   1       65.92       65.20     23.13 o
   8   6   1      208.87      185.01     20.75 o
  10   6   1     1238.54     1243.39     32.43 o
  12   6   1      304.54      287.96     51.26 o
  14   6   1      125.29      104.02     57.34 o
 -15   7   1      326.60      326.77     64.14 o
 -13   7   1      211.30      190.73     43.25 o
 -11   7   1     1459.57     1352.33     70.39 o
  -9   7   1      543.23      508.61     37.49 o
  -7   7   1     1003.22     1006.72     25.25 o
  -5   7   1      605.51      570.46     29.43 o
  -3   7   1      642.01      625.32     17.30 o
  -1   7   1     1188.72     1258.06     28.43 o
   1   7   1      690.35      623.44     20.34 o
   3   7   1     5143.32     5263.55     77.30 o
   5   7   1      824.56      789.65     26.16 o
   7   7   1     1968.79     1846.69     34.79 o
   9   7   1      320.57      274.90     36.44 o
  11   7   1      511.90      484.65     40.98 o
  13   7   1      152.01      156.26     54.21 o
 -14   8   1      697.06      789.01     64.32 o
 -12   8   1     1571.79     1610.82     56.28 o
 -10   8   1     2234.69     2289.03     57.02 o
  -8   8   1     8043.94     8019.08    118.11 o
  -6   8   1     6820.03     6646.95    113.44 o
  -4   8   1     5136.06     4940.98     69.30 o
  -2   8   1     8192.75     8143.65    100.16 o
   0   8   1     6504.92     6343.38    108.88 o
   2   8   1    11822.94    11898.57    100.17 o
   4   8   1     5393.17     5327.45     96.24 o
   6   8   1     4404.55     4263.91     69.08 o
   8   8   1     5048.40     5102.57     55.56 o
  10   8   1     1284.05     1338.83     48.11 o
  12   8   1     1345.53     1416.32     66.79 o
 -13   9   1      805.49      867.98     74.10 o
 -11   9   1     1087.06     1034.22     54.38 o
  -9   9   1       15.34       29.43     33.58 o
  -7   9   1     1772.76     1843.50     54.25 o
  -5   9   1     2312.89     2336.29     43.82 o
  -3   9   1     1434.13     1397.71     29.67 o
  -1   9   1     2805.72     2871.49     49.80 o
   1   9   1     4791.77     4829.48     46.25 o
   3   9   1      103.79      101.97      8.76 o
   5   9   1     1092.19     1132.48     40.93 o
   7   9   1      563.05      596.05     38.33 o
   9   9   1     2974.56     2926.38     62.64 o
  11   9   1      393.42      474.86     64.37 o
 -10  10   1       14.54      -18.86     45.04 o
  -8  10   1       78.01       79.54     34.71 o
  -6  10   1       96.22       91.47     29.20 o
  -4  10   1       16.51       11.45     22.82 o
  -2  10   1      692.40      700.97     27.98 o
   0  10   1       52.06       49.49     23.32 o
   2  10   1       22.06       16.82     18.89 o
   4  10   1       26.16       29.90     32.02 o
   6  10   1        0.37       -9.81     33.58 o
   8  10   1       61.52       60.04     41.81 o
  10  10   1       58.10      -13.58     55.54 o
  -9  11   1       17.06        7.69     46.01 o
  -7  11   1      363.17      353.68     40.10 o
  -5  11   1      128.90       99.68     30.02 o
  -3  11   1      521.67      469.66     28.84 o
  -1  11   1        3.77       10.27     24.83 o
   1  11   1      555.07      449.02     32.69 o
   3  11   1      121.06      139.60     33.47 o
   5  11   1       59.47       22.62     34.35 o
   7  11   1      106.60      116.14     55.74 o
   9  11   1       94.69       73.99     55.24 o
  -6  12   1       49.95       57.57     36.89 o
  -4  12   1      202.04      237.46     32.98 o
  -2  12   1      794.38      796.90     39.35 o
   0  12   1      414.90      393.60     34.58 o
   2  12   1      144.28      140.90     36.28 o
   4  12   1      217.57      221.20     44.55 o
   6  12   1      205.74      236.44     51.58 o
  -3  13   1       63.40       63.76     39.51 o
  -1  13   1      350.11      350.12     41.08 o
   1  13   1       14.12      -14.88     38.57 o
   3  13   1       80.29       68.71     48.05 o
 -16   0   2     3524.27     3762.24     97.59 o
 -14   0   2     5590.64     5746.22     66.50 o
 -12   0   2     9460.99     9598.76     69.11 o
 -10   0   2    15388.71    14757.42     75.09 o
  -8   0   2    19035.94    17611.94    185.27 o
  -6   0   2   120262.32   119683.94    806.12 o
  -4   0   2   124886.28   123460.46   1289.73 o
  -2   0   2    50706.29    49940.91    943.34 o
   0   0   2    50303.39    50794.07    284.30 o
   2   0   2    53963.48    53396.96    273.62 o
   4   0   2    14970.27    14408.73    105.55 o
   6   0   2    18734.44    18237.90    111.19 o
   8   0   2    17205.64    16793.45    177.96 o
  10   0   2    44874.57    45817.54    293.09 o
  12   0   2      212.41      196.08     33.70 o
  14   0   2     3925.98     3863.03     92.03 o
  16   0   2     2665.77     2718.67     89.85 o
 -17   1   2      276.09      271.36     49.03 o
 -15   1   2      917.53      856.56     33.95 o
 -13   1   2     1996.50     2053.20     30.33 o
 -11   1   2     2474.35     2477.99     28.67 o
  -9   1   2     6033.13     6544.78     44.04 o
  -7   1   2      203.04      148.99     10.31 o
  -5   1   2     5260.71     5200.41     58.94 o
  -3   1   2      359.20      417.62     10.09 o
  -1   1   2      732.58      775.61      6.96 o
   1   1   2    30083.40    31604.07    214.36 o
   3   1   2    17845.78    18224.80    109.09 o
   5   1   2     5492.52     5531.91     37.12 o
   7   1   2     2254.21     2282.51     15.41 o
   9   1   2     1611.58     1582.71     18.11 o
  11   1   2     1855.79     1836.48     38.73 o
  13   1   2     1355.10     1371.94     34.36 o
  15   1   2      842.90      873.13     60.40 o
 -16   2   2       31.79       49.78     33.13 o
 -14   2   2       11.31       12.40     29.38 o
 -12   2   2      109.67       94.13     26.67 o
 -10   2   2      924.80      957.30     31.47 o
  -8   2   2     2343.85     2575.91     25.03 o
  -6   2   2      523.64      479.05     13.37 o
  -4   2   2       47.20       53.04      9.44 o
  -2   2   2     9212.92    10013.81     66.26 o
   0   2   2    32596.98    33235.41    259.11 o
   2   2   2    17510.91    19454.66    166.17 o
   4   2   2     2683.75     3049.43     21.03 o
   6   2   2      204.30      216.29      9.97 o
   8   2   2      120.06      122.49     12.78 o
  10   2   2       91.22       89.53     16.61 o
  12   2   2      281.63      264.15     28.66 o
  14   2   2        2.97        8.68     41.22 o
  16   2   2        2.58       21.72     54.01 o
 -17   3   2     1351.33     1425.51     57.78 o
 -15   3   2     1330.25     1345.66     40.58 o
 -13   3   2     1527.73     1614.21     37.96 o
 -11   3   2     3365.47     3367.60     44.15 o
  -9   3   2     3959.24     3367.38     75.60 o
  -7   3   2    18975.19    19609.15    130.67 o
  -5   3   2    20064.14    21006.52    188.10 o
  -3   3   2    31370.68    32836.27    186.42 o
  -1   3   2    51396.42    53886.79    258.61 o
   1   3   2      502.64      665.95     19.79 o
   3   3   2     6169.89     6043.02     58.37 o
   5   3   2     2913.32     2717.86     16.99 o
   7   3   2     8008.14     7751.80     90.94 o
   9   3   2     6899.38     6842.12     56.46 o
  11   3   2     1816.97     1788.64     36.82 o
  13   3   2      607.79      611.07     45.14 o
  15   3   2      446.11      478.49     49.58 o
 -16   4   2     2312.14     2297.35     57.54 o
 -14   4   2     1377.54     1429.98     40.53 o
 -12   4   2     2593.83     2519.53     41.42 o
 -10   4   2     4486.66     4562.59     81.83 o
  -8   4   2    12416.42    12721.50     79.15 o
  -6   4   2     3733.01     3276.59     50.96 o
  -4   4   2     3228.18     3024.05     22.46 o
  -2   4   2     2954.43     2643.15     40.13 o
   0   4   2    27998.89    27987.37    271.74 o
   2   4   2    27127.41    27154.99    105.29 o
   4   4   2     4060.79     3591.29     41.80 o
   6   4   2     7034.14     6897.51     87.51 o
   8   4   2     5745.92     5712.50     50.48 o
  10   4   2     1730.88     1704.26     31.75 o
  12   4   2     3605.96     3575.74     53.55 o
  14   4   2     1834.00     1819.27     48.32 o
 -15   5   2      133.46      169.13     39.90 o
 -13   5   2        8.78       -1.22     34.19 o
 -11   5   2      256.26      260.23     22.93 o
  -9   5   2      225.89      215.38     15.97 o
  -7   5   2      659.61      638.98     18.97 o
  -5   5   2       38.95       26.98     14.87 o
  -3   5   2      297.46      276.65     11.71 o
  -1   5   2      136.54      112.83     12.76 o
   1   5   2     1838.94     1818.15     28.68 o
   3   5   2       71.03       80.71      8.29 o
   5   5   2      844.04      933.31     25.77 o
   7   5   2      186.89      185.41     12.05 o
   9   5   2      253.88      246.34     15.06 o
  11   5   2      212.23      182.21     25.99 o
  13   5   2       39.46       18.99     34.56 o
 -16   6   2       68.85       45.10     60.55 o
 -14   6   2       44.60       36.09     42.85 o
 -12   6   2      725.97      648.94     43.28 o
 -10   6   2      306.99      289.08     20.78 o
  -8   6   2      777.68      731.76     38.89 o
  -6   6   2      945.72     1036.08     24.38 o
  -4   6   2      676.35      670.98     17.91 o
  -2   6   2      169.22      170.76     13.33 o
   0   6   2      289.43      353.90     15.25 o
   2   6   2    24397.02    26235.00    144.16 o
   4   6   2      137.35      104.50     14.85 o
   6   6   2      461.90      468.01     21.61 o
   8   6   2      955.44      943.77     24.07 o
  10   6   2     1237.50     1177.16     33.34 o
  12   6   2       24.88        5.98     54.36 o
  14   6   2      114.67       99.15     61.74 o
 -15   7   2       90.15       82.45     63.84 o
 -13   7   2       97.37       79.38     43.02 o
 -11   7   2       13.83       29.62     39.58 o
  -9   7   2     2428.08     2428.86     77.03 o
  -7   7   2      445.13      425.20     23.69 o
  -5   7   2       44.56       23.49     22.35 o
  -3   7   2      355.30      343.87     16.93 o
  -1   7   2      200.56      147.11     17.75 o
   1   7   2     5609.75     5682.71     47.40 o
   3   7   2      854.60      851.93     12.03 o
   5   7   2      222.75      206.50     17.37 o
   7   7   2     1150.61     1097.67     30.03 o
   9   7   2       47.37       61.99     33.19 o
  11   7   2      501.96      478.51     53.93 o
  13   7   2      531.99      523.57     63.15 o
 -14   8   2       30.18        6.42     59.31 o
 -12   8   2       50.52        6.98     45.32 o
 -10   8   2     2032.85     2046.67     56.18 o
  -8   8   2      638.00      655.86     29.07 o
  -6   8   2       97.91      100.29     26.51 o
  -4   8   2       55.77       37.20     13.44 o
  -2   8   2      214.76      218.66     18.47 o
   0   8   2       15.62       18.35     19.66 o
   2   8   2      770.36      741.07     17.09 o
   4   8   2       35.67       38.04     13.09 o
   6   8   2       31.75       36.17     27.84 o
   8   8   2      122.69      103.28     36.97 o
  10   8   2      198.50      162.33     52.12 o
  12   8   2       16.15       27.33     60.25 o
 -13   9   2      742.56      739.70     53.34 o
 -11   9   2      312.61      343.59     48.82 o
  -9   9   2     5667.51     5704.75     90.77 o
  -7   9   2     3027.02     2891.10     62.86 o
  -5   9   2     1880.96     1905.96     46.66 o
  -3   9   2     3648.78     3736.59     47.74 o
  -1   9   2     4727.55     4779.51     44.69 o
   1   9   2     3144.70     3294.20     39.36 o
   3   9   2     3832.92     3730.90     56.61 o
   5   9   2     3129.55     3109.10     75.31 o
   7   9   2     3260.16     3325.41     74.95 o
   9   9   2     1571.39     1546.61     52.40 o
  11   9   2     1076.14     1181.75     83.14 o
 -12  10   2      671.01      669.09     54.75 o
 -10  10   2      236.97      230.17     39.48 o
  -8  10   2      971.47      965.45     42.42 o
  -6  10   2      246.07      255.47     30.71 o
  -4  10   2     2581.80     2587.20     44.20 o
  -2  10   2     1827.01     1813.21     33.47 o
   0  10   2     1177.13     1183.26     29.36 o
   2  10   2      699.55      750.75     34.87 o
   4  10   2      563.25      583.64     36.98 o
   6  10   2     1008.30     1028.69     74.01 o
   8  10   2      265.37      258.06     44.85 o
  10  10   2      674.38      690.00     62.93 o
  -9  11   2      171.31      154.66     39.08 o
  -7  11   2       71.66       30.66     36.55 o
  -5  11   2      418.13      394.57     34.14 o
  -3  11   2       10.67        2.17     25.53 o
  -1  11   2       15.64       20.72     29.44 o
   1  11   2      230.92      224.77     33.63 o
   3  11   2      187.96      182.10     32.96 o
   5  11   2      105.36      100.89     49.17 o
   7  11   2       30.83       16.33     52.60 o
  -8  12   2     1330.52     1296.09     54.56 o
  -6  12   2      741.76      709.33     44.02 o
  -4  12   2      230.60      226.54     40.94 o
  -2  12   2     1228.93     1151.55     46.53 o
   0  12   2      727.48      755.61     39.11 o
   2  12   2      342.10      353.05     37.11 o
   4  12   2      843.95      804.46     52.65 o
   6  12   2      472.30      464.56     59.46 o
  -3  13   2      830.61      831.58     45.78 o
  -1  13   2     2236.09     2114.20     55.44 o
   1  13   2      816.04      881.08     65.09 o
 -17   1   3     1437.47     1366.94     49.53 o
 -15   1   3     2115.39     2226.93     42.49 o
 -13   1   3     2987.30     2971.21     38.80 o
 -11   1   3     2174.70     2099.82     30.26 o
  -9   1   3      304.33      179.59     15.49 o
  -7   1   3    29893.72    33259.56    217.18 o
  -5   1   3     1645.57     1385.61     16.42 o
  -3   1   3    10579.92    10570.38     71.08 o
  -1   1   3     5880.58     6226.14     32.18 o
   1   1   3    38961.43    39186.89    234.08 o
   3   1   3    18061.76    18462.44    130.59 o
   5   1   3     5341.98     4897.16     37.67 o
   7   1   3     9534.59     9750.85     99.51 o
   9   1   3     9311.25     9578.46     60.73 o
  11   1   3      216.48      246.92     22.48 o
  13   1   3      927.69      955.14     43.67 o
  15   1   3     1103.68     1150.67     61.60 o
 -16   2   3      124.29       87.63     31.82 o
 -14   2   3       21.45       17.65     29.13 o
 -12   2   3      905.20      861.02     29.94 o
 -10   2   3     1504.74     1514.34     31.16 o
  -8   2   3     1127.70     1006.25     20.87 o
  -6   2   3     1655.87     1646.94     20.07 o
  -4   2   3     2915.49     3054.90     26.68 o
  -2   2   3     7019.51     7349.15     68.73 o
   0   2   3     2130.77     2343.57     12.88 o
   2   2   3     5152.96     5555.41     49.46 o
   4   2   3     2177.57     2327.31     17.26 o
   6   2   3      146.49      151.95      8.51 o
   8   2   3      161.02      150.65     11.62 o
  10   2   3       55.90       68.51     17.02 o
  12   2   3     1764.52     1667.80     52.13 o
  14   2   3       15.62       11.98     41.39 o
 -17   3   3      167.80      152.20     40.69 o
 -15   3   3       10.78       -0.68     32.80 o
 -13   3   3       36.42       22.48     30.22 o
 -11   3   3       89.44       88.63     27.53 o
  -9   3   3      255.25      262.00     26.87 o
  -7   3   3       76.14      144.51     17.01 o
  -5   3   3      414.59      379.79     12.33 o
  -3   3   3     6014.87     6018.50     35.19 o
  -1   3   3      321.96      342.77      7.29 o
   1   3   3     2178.03     2208.75     24.25 o
   3   3   3     4827.42     5226.93     68.55 o
   5   3   3     1211.15     1425.95     13.48 o
   7   3   3      131.15      119.52     10.29 o
   9   3   3       39.57       41.54     13.11 o
  11   3   3     2583.04     2576.99     52.34 o
  13   3   3      748.26      645.85     46.39 o
  15   3   3        1.49       -7.89     38.17 o
 -16   4   3     3153.29     3139.18     54.88 o
 -14   4   3     2467.31     2475.87     47.18 o
 -12   4   3     1996.88     2042.60     44.92 o
 -10   4   3     5353.12     5174.56     71.43 o
  -8   4   3     4290.65     4099.98     35.51 o
  -6   4   3    14273.52    14712.14    137.37 o
  -4   4   3     9382.38     9470.42     52.59 o
  -2   4   3    21683.53    22191.63    124.74 o
   0   4   3    41956.33    44269.14    310.72 o
   2   4   3    10500.56    10316.97     82.18 o
   4   4   3    13927.27    14689.96     91.17 o
   6   4   3     9249.10     9377.23     51.09 o
   8   4   3     5867.67     5838.47     48.39 o
  10   4   3     4919.25     5202.52     90.61 o
  12   4   3      577.72      603.00     36.27 o
  14   4   3     2013.21     2046.88     51.93 o
 -15   5   3     1171.77     1230.87     47.06 o
 -13   5   3     6362.67     6336.06     68.83 o
 -11   5   3     6543.37     6458.85    114.37 o
  -9   5   3     9005.31     8751.82    112.08 o
  -7   5   3    16577.08    16003.90    162.38 o
  -5   5   3    16046.21    15989.53     94.59 o
  -3   5   3    16034.45    16537.61    124.37 o
  -1   5   3     5377.45     4857.56     48.42 o
   1   5   3    73063.50    79283.08    591.14 o
   3   5   3     1952.21     1661.45     24.14 o
   5   5   3     4997.87     4784.57     50.85 o
   7   5   3     4584.47     4600.33     39.68 o
   9   5   3     5425.45     5242.27     70.12 o
  11   5   3     3240.00     3276.75     60.57 o
  13   5   3     2113.36     2071.29     58.12 o
 -16   6   3      221.63      229.52     61.28 o
 -14   6   3      191.32      197.25     40.03 o
 -12   6   3      606.48      599.02     38.90 o
 -10   6   3       39.18       18.65     37.53 o
  -8   6   3      327.73      320.95     14.19 o
  -6   6   3      603.74      590.36     22.30 o
  -4   6   3     2035.92     2122.02     23.22 o
  -2   6   3      242.88      255.58     12.82 o
   0   6   3     6326.76     6735.51     40.44 o
   2   6   3     2687.21     2637.12     33.15 o
   4   6   3     1586.15     1585.13     49.27 o
   6   6   3     1522.69     1467.93     25.72 o
   8   6   3      479.07      476.71     32.43 o
  10   6   3      214.34      181.47     35.85 o
  12   6   3       15.87      -11.68     53.67 o
 -15   7   3      170.57      134.41     46.79 o
 -13   7   3      218.42      192.48     47.89 o
 -11   7   3      899.89      878.48     47.11 o
  -9   7   3       88.12       78.99     40.63 o
  -7   7   3       75.28       62.97     21.97 o
  -5   7   3     3436.80     3601.82     70.23 o
  -3   7   3     1548.80     1463.18     36.72 o
  -1   7   3     4932.82     5092.03     40.38 o
   1   7   3      405.02      411.27     13.73 o
   3   7   3     2348.03     2251.14     23.42 o
   5   7   3     1094.20      996.83     34.11 o
   7   7   3      605.18      564.38     24.24 o
   9   7   3      412.89      398.56     53.08 o
  11   7   3      373.96      330.30     60.69 o
  13   7   3      365.01      429.11     60.25 o
 -14   8   3     1424.66     1524.34     61.47 o
 -12   8   3     1569.61     1747.60     58.74 o
 -10   8   3     6857.05     6766.01    170.32 o
  -8   8   3     4883.75     4858.18    151.53 o
  -6   8   3     8122.58     8184.45     73.49 o
  -4   8   3     2479.10     2392.48     31.07 o
  -2   8   3     8085.35     8045.29     40.98 o
   0   8   3     8177.60     8121.48     47.25 o
   2   8   3    10166.63    10145.68     59.42 o
   4   8   3     2967.68     2915.33     49.07 o
   6   8   3     2113.29     2181.67     44.82 o
   8   8   3     2552.98     2484.59     51.96 o
  10   8   3     1546.77     1587.67     72.13 o
  12   8   3     1802.56     1972.65    115.90 o
 -13   9   3      337.80      405.70     51.34 o
 -11   9   3      705.68      789.46     54.12 o
  -9   9   3      756.05      786.90     52.18 o
  -7   9   3     1189.85     1189.09     33.73 o
  -5   9   3     2045.10     2156.20     53.04 o
  -3   9   3     2492.03     2566.13     32.65 o
  -1   9   3     1274.60     1343.54     29.62 o
   1   9   3       44.05       56.36     16.38 o
   3   9   3     4411.04     4233.23     57.37 o
   5   9   3     2032.22     2112.02     52.52 o
   7   9   3     1000.45      983.38     44.86 o
   9   9   3     1136.19     1153.89     64.92 o
  11   9   3      564.66      546.99     67.04 o
 -12  10   3        2.46      -12.55     45.99 o
 -10  10   3        6.98       -5.35     36.16 o
  -8  10   3      870.90      853.26     43.65 o
  -6  10   3       38.01       25.83     29.85 o
  -4  10   3        1.70       -8.40     27.51 o
  -2  10   3       44.14       27.40     23.26 o
   0  10   3       11.73        9.66     27.61 o
   2  10   3      154.38      141.96     32.19 o
   4  10   3       41.86       54.93     47.46 o
   6  10   3        0.42       10.60     49.82 o
   8  10   3      240.34      211.02     57.68 o
  -9  11   3     1667.60     1574.72     47.52 o
  -7  11   3       64.78       41.70     42.26 o
  -5  11   3       47.70       32.86     31.51 o
  -3  11   3      239.27      179.44     30.77 o
  -1  11   3      181.99      155.48     31.39 o
   1  11   3       83.14       92.33     31.91 o
   3  11   3      433.65      407.07     48.95 o
   5  11   3        4.84       10.82     51.13 o
   7  11   3      117.66      104.79     54.17 o
  -8  12   3      827.69      880.54     49.05 o
  -6  12   3       60.38       65.38     51.84 o
  -4  12   3      340.53      328.21     42.96 o
  -2  12   3      444.15      426.04     36.36 o
   0  12   3      477.31      440.74     37.57 o
   2  12   3       47.12       64.27     45.69 o
   4  12   3      212.28      223.44     46.29 o
  -3  13   3       93.17       39.62     39.94 o
  -1  13   3        7.20      -26.76     44.82 o
   1  13   3       73.82       19.27     48.83 o
 -18   0   4     1889.83     1752.61    140.76 o
 -16   0   4     6013.51     6220.03    180.02 o
 -14   0   4     7376.78     7210.04     73.22 o
 -12   0   4    11913.52    11360.03     81.91 o
 -10   0   4    22977.55    22071.53    149.84 o
  -8   0   4    52925.07    56739.64    653.83 o
  -6   0   4    43129.17    44269.59    327.17 o
  -4   0   4    24244.54    23572.15    231.37 o
  -2   0   4    35355.39    33454.97    185.69 o
   0   0   4    32620.67    33154.93    453.85 o
   2   0   4    30153.83    29494.40    218.97 o
   4   0   4    61556.99    63770.79    654.33 o
   6   0   4    18790.58    17723.51    139.66 o
   8   0   4     9658.14     9528.72    162.05 o
  10   0   4     6266.04     6544.30    347.92 o
  12   0   4     4462.80     4514.29    106.87 o
  14   0   4     2058.15     2136.99     78.35 o
 -17   1   4      827.13      755.25     52.86 o
 -15   1   4      206.43      264.86     32.12 o
 -13   1   4     1936.28     1929.39     28.78 o
 -11   1   4     2184.95     2212.46     29.62 o
  -9   1   4     1426.66     1503.47     33.47 o
  -7   1   4     2119.49     2027.28     20.47 o
  -5   1   4     8410.00     8694.19     55.04 o
  -3   1   4    14460.11    15023.46    144.09 o
  -1   1   4     6190.10     6225.40     25.70 o
   1   1   4    11665.94    12006.27     80.69 o
   3   1   4      280.81      258.20      8.50 o
   5   1   4     6283.78     6485.89     86.98 o
   7   1   4     2078.27     2034.19     24.40 o
   9   1   4     1709.94     1622.17     23.98 o
  11   1   4     3250.79     3168.74     51.46 o
  13   1   4      472.97      506.83     40.50 o
  15   1   4      119.54      119.27     54.00 o
 -18   2   4       18.61      -11.48     40.60 o
 -16   2   4      249.41      216.82     34.82 o
 -14   2   4      253.58      209.57     31.66 o
 -12   2   4      156.97      143.15     27.57 o
 -10   2   4       16.01        9.75     26.34 o
  -8   2   4      164.46      175.24     24.76 o
  -6   2   4     2931.15     3438.58     30.24 o
  -4   2   4     1107.77     1326.45     12.83 o
  -2   2   4     6210.71     6903.51     52.24 o
   0   2   4     3951.08     4347.84     24.04 o
   2   2   4     3075.93     3298.12     22.27 o
   4   2   4      723.11      862.59     10.26 o
   6   2   4      111.41      141.85     10.39 o
   8   2   4       14.72        8.12     13.57 o
  10   2   4      931.62      934.92     39.37 o
  12   2   4     1469.94     1418.47     48.25 o
  14   2   4       14.52        1.00     51.07 o
 -17   3   4      912.13      987.69     50.80 o
 -15   3   4     2969.01     2871.52     49.02 o
 -13   3   4     2331.87     2233.10     43.10 o
 -11   3   4     4567.08     4304.32     52.87 o
  -9   3   4     7954.94     7765.14    103.46 o
  -7   3   4    26019.95    27500.61    155.67 o
  -5   3   4     4142.21     3999.68     29.26 o
  -3   3   4     3393.48     3188.15     15.70 o
  -1   3   4     5597.09     5387.57     23.70 o
   1   3   4     7484.76     6998.76     90.58 o
   3   3   4    15764.50    16539.19    150.52 o
   5   3   4     4748.76     4171.52     31.48 o
   7   3   4     4973.37     4675.21     52.81 o
   9   3   4     3361.34     3246.60     85.73 o
  11   3   4      121.73      137.58     34.02 o
  13   3   4     1630.69     1712.27     48.13 o
 -16   4   4     1622.91     1720.28     52.76 o
 -14   4   4     1342.50     1539.22     45.76 o
 -12   4   4     3760.89     3928.87     76.21 o
 -10   4   4     3600.58     3554.69     43.01 o
  -8   4   4     2694.64     2419.35     36.03 o
  -6   4   4    19084.99    19686.53    195.53 o
  -4   4   4     3264.70     2935.89     29.49 o
  -2   4   4    11599.01    11514.09     61.25 o
   0   4   4    15310.82    15728.60    126.73 o
   2   4   4    15804.31    15857.47    188.82 o
   4   4   4     1968.17     1763.67     22.87 o
   6   4   4     4971.55     4834.21     35.10 o
   8   4   4     5308.95     5084.41     83.49 o
  10   4   4     5812.92     5875.50     60.15 o
  12   4   4     1091.81     1199.53     43.40 o
  14   4   4      218.37      174.90     44.94 o
 -17   5   4      479.21      500.81     44.69 o
 -15   5   4        0.86       -3.06     37.22 o
 -13   5   4      135.60      138.07     36.70 o
 -11   5   4       14.69       25.33     23.40 o
  -9   5   4      576.51      555.00     24.19 o
  -7   5   4      787.07      820.60     25.68 o
  -5   5   4      369.02      377.15     13.03 o
  -3   5   4      292.93      345.52     13.18 o
  -1   5   4       78.65      126.05     18.63 o
   1   5   4       59.90       92.26     12.75 o
   3   5   4      102.94      117.45     12.23 o
   5   5   4      132.88      146.40     13.92 o
   7   5   4      490.06      485.49     12.19 o
   9   5   4      229.40      235.06     29.78 o
  11   5   4      238.37      239.93     33.40 o
  13   5   4        0.39      -22.21     52.26 o
 -16   6   4       78.43       77.03     44.87 o
 -14   6   4      172.73      167.90     42.35 o
 -12   6   4      405.89      425.05     44.67 o
 -10   6   4      429.30      414.65     18.03 o
  -8   6   4      831.27      812.25     20.05 o
  -6   6   4       25.08       19.01     20.09 o
  -4   6   4     1106.62     1167.78     23.06 o
  -2   6   4     4910.65     5087.79     56.30 o
   0   6   4     3459.10     3602.38     40.21 o
   2   6   4     1984.25     2001.40     24.34 o
   4   6   4     1128.00     1079.71     24.32 o
   6   6   4      417.75      390.73     10.95 o
   8   6   4      381.82      376.88     28.61 o
  10   6   4      122.81      104.79     38.47 o
  12   6   4     1608.05     1500.10     70.67 o
 -15   7   4       97.91      115.42     50.63 o
 -13   7   4      260.22      322.53     48.30 o
 -11   7   4       15.25      -16.76     45.16 o
  -9   7   4     1239.41     1315.89     53.17 o
  -7   7   4      622.56      597.18     27.52 o
  -5   7   4        2.36       13.64     15.61 o
  -3   7   4      709.33      744.97     19.84 o
  -1   7   4     1709.51     1685.45     27.80 o
   1   7   4     4887.39     4848.89     41.81 o
   3   7   4       31.30       21.26     13.21 o
   5   7   4      350.01      353.74     18.98 o
   7   7   4     1024.48     1078.09     39.02 o
   9   7   4      452.43      478.46     51.00 o
  11   7   4      840.05      937.71     63.12 o
 -14   8   4       24.54       11.03     49.20 o
 -12   8   4       33.46       34.58     45.22 o
 -10   8   4       34.68       38.31     45.16 o
  -8   8   4       33.12       31.59     24.52 o
  -6   8   4      763.24      739.34     31.26 o
  -4   8   4      426.05      434.42     19.05 o
  -2   8   4       61.22       65.76     16.03 o
   0   8   4     2336.60     2295.39     36.28 o
   2   8   4     3105.13     2985.15     50.59 o
   4   8   4      850.96      800.06     29.55 o
   6   8   4      183.00      180.53     48.68 o
   8   8   4      196.07      211.19     52.69 o
  10   8   4        8.79        2.03     55.83 o
 -13   9   4     1808.27     1806.59     63.44 o
 -11   9   4      425.92      456.80     52.36 o
  -9   9   4     4037.75     4066.79     76.89 o
  -7   9   4     3327.88     3269.11     42.67 o
  -5   9   4      883.38      897.94     31.70 o
  -3   9   4     3639.40     3584.05     76.11 o
  -1   9   4     3396.48     3544.81     48.18 o
   1   9   4    12587.93    12278.28    176.56 o
   3   9   4     1327.61     1409.99     38.85 o
   5   9   4     1662.54     1625.85     61.31 o
   7   9   4     2320.31     2450.59    111.10 o
   9   9   4     1104.81     1174.62     68.97 o
 -12  10   4      361.34      325.02     53.63 o
 -10  10   4       84.48       76.87     39.05 o
  -8  10   4     1511.74     1495.98     46.47 o
  -6  10   4     1510.63     1518.83     38.87 o
  -4  10   4     1448.27     1430.64     36.35 o
  -2  10   4      985.46     1057.28     35.49 o
   0  10   4      132.18      179.31     28.46 o
   2  10   4     1138.44     1154.05     43.75 o
   4  10   4      319.44      318.98     49.90 o
   6  10   4      967.30      904.70     59.77 o
   8  10   4      225.10      228.65     61.92 o
  -9  11   4      170.55      140.72     39.74 o
  -7  11   4      184.51      185.11     40.70 o
  -5  11   4        6.60       -2.27     35.10 o
  -3  11   4      270.86      237.91     31.28 o
  -1  11   4       33.23       47.01     29.09 o
   1  11   4      242.29      230.39     34.83 o
   3  11   4       12.16       11.77     51.33 o
   5  11   4      379.84      374.10     54.42 o
   7  11   4        4.29       23.34     56.90 o
  -8  12   4      421.43      455.66     51.64 o
  -6  12   4      450.99      516.60     55.98 o
  -4  12   4      445.66      447.74     35.45 o
  -2  12   4      626.50      576.28     38.55 o
   0  12   4      846.17      860.09     50.23 o
   2  12   4     1784.58     1628.12     62.55 o
   4  12   4      279.73      242.28     49.46 o
  -1  13   4     1348.00     1381.32     57.09 o
 -17   1   5     1202.44     1101.99     55.92 o
 -15   1   5     2598.34     2542.16     48.17 o
 -13   1   5      575.18      701.95     23.92 o
 -11   1   5     4462.17     4574.43     61.97 o
  -9   1   5     4438.38     4189.33     62.92 o
  -7   1   5    16573.15    17279.11    110.38 o
  -5   1   5    18238.23    18683.72    113.06 o
  -3   1   5    20008.94    20168.10    141.42 o
  -1   1   5     9480.80     9363.05     65.68 o
   1   1   5    10303.82    10223.58     77.34 o
   3   1   5    29911.25    32060.17    193.89 o
   5   1   5      252.94      163.72      9.95 o
   7   1   5     3767.39     3815.43     32.83 o
   9   1   5     3223.26     3160.79    101.71 o
  11   1   5     2588.68     2531.42     48.23 o
  13   1   5      729.06      834.19     53.81 o
 -18   2   5       36.76        5.14     47.66 o
 -16   2   5      113.65       66.13     35.25 o
 -14   2   5     1285.66     1146.33     37.29 o
 -12   2   5      770.06      705.04     35.61 o
 -10   2   5      718.18      614.83     30.37 o
  -8   2   5       39.90       22.32     22.07 o
  -6   2   5      857.62     1012.74     15.76 o
  -4   2   5       15.36       23.82      8.58 o
  -2   2   5      636.58      740.88     11.12 o
   0   2   5      154.90      167.84      8.20 o
   2   2   5       24.52       36.13     10.39 o
   4   2   5      555.00      505.10     10.94 o
   6   2   5      512.57      482.02     13.56 o
   8   2   5      458.68      426.80     17.82 o
  10   2   5      226.11      199.05     26.20 o
  12   2   5        8.37       -0.81     39.36 o
  14   2   5       61.06       89.43     44.82 o
 -17   3   5      106.04       27.27     43.07 o
 -15   3   5       40.94       21.32     34.02 o
 -13   3   5       54.27       46.30     35.75 o
 -11   3   5       25.09       29.59     27.65 o
  -9   3   5       21.12        1.66     19.59 o
  -7   3   5     4313.49     4751.78     59.59 o
  -5   3   5       68.28       55.82     10.04 o
  -3   3   5      277.97      293.97      9.55 o
  -1   3   5      133.10      127.45      8.45 o
   1   3   5      323.68      349.40      9.82 o
   3   3   5      606.47      717.35     11.74 o
   5   3   5      176.77      179.21     13.95 o
   7   3   5      238.61      235.52     14.19 o
   9   3   5       42.22       38.96     29.16 o
  11   3   5        1.30       21.46     32.93 o
  13   3   5       19.43        9.63     37.91 o
 -16   4   5     1950.55     2003.88     55.70 o
 -14   4   5     2037.94     2088.35     43.88 o
 -12   4   5     1751.49     1818.51     40.89 o
 -10   4   5     4281.69     4231.62     62.39 o
  -8   4   5    15644.16    15933.58    188.94 o
  -6   4   5    23482.23    23891.21    118.97 o
  -4   4   5     7116.14     6616.82     50.70 o
  -2   4   5    12877.38    13239.12     48.27 o
   0   4   5    23358.95    23933.58    145.42 o
   2   4   5     8916.15     9282.42     72.79 o
   4   4   5    10975.49    11210.81    175.83 o
   6   4   5     3970.24     3988.65     56.22 o
   8   4   5     4543.53     4554.97     93.61 o
  10   4   5     3057.79     3225.78     50.06 o
  12   4   5      729.12      826.60     49.51 o
 -17   5   5     1513.41     1584.39     57.48 o
 -15   5   5     2822.03     2821.45     65.32 o
 -13   5   5     4317.41     4159.62     52.85 o
 -11   5   5     8669.25     8616.10     84.30 o
  -9   5   5     8924.15     8668.23    118.46 o
  -7   5   5     9064.33     8925.62     59.28 o
  -5   5   5     7005.99     6722.90     51.69 o
  -3   5   5    24778.11    25695.88    119.63 o
  -1   5   5     6601.13     6250.50     41.80 o
   1   5   5     7798.26     7742.27     34.74 o
   3   5   5     8932.68     8644.16     63.59 o
   5   5   5     5243.54     5040.54     74.35 o
   7   5   5     4824.04     4619.87     59.60 o
   9   5   5     2810.88     2868.85     46.74 o
  11   5   5     6264.03     6383.80    123.99 o
  13   5   5       28.97        8.23     56.55 o
 -16   6   5       30.57       18.87     45.19 o
 -14   6   5      118.58      116.56     42.51 o
 -12   6   5      210.65      205.92     43.69 o
 -10   6   5      366.60      358.90     22.42 o
  -8   6   5      308.60      326.28     20.96 o
  -6   6   5     1649.65     1728.23     30.61 o
  -4   6   5     4268.40     4652.02     50.29 o
  -2   6   5     1014.61     1015.18     16.36 o
   0   6   5      124.47      123.95     14.75 o
   2   6   5     1754.61     1741.96     25.42 o
   4   6   5     1192.41     1111.55     32.63 o
   6   6   5      681.40      584.38     28.69 o
   8   6   5       30.76       28.34     46.64 o
  10   6   5       32.98       63.71     36.96 o
  12   6   5      847.60      729.53     61.18 o
 -15   7   5       39.89       48.63     46.26 o
 -13   7   5       77.13       73.85     44.49 o
 -11   7   5      318.72      303.37     45.33 o
  -9   7   5     1027.33      992.11     41.53 o
  -7   7   5     3142.30     3138.02     81.67 o
  -5   7   5      649.47      652.05     20.01 o
  -3   7   5     1481.79     1522.07     31.07 o
  -1   7   5     2377.36     2293.26     28.16 o
   1   7   5      132.84      134.80     17.37 o
   3   7   5      999.74      971.16     18.34 o
   5   7   5     2064.72     2084.41     60.80 o
   7   7   5      343.21      368.55     52.69 o
   9   7   5      480.37      506.29     56.76 o
  11   7   5       13.08       34.50     56.97 o
 -14   8   5     2194.07     2279.55     69.31 o
 -12   8   5     2160.32     2348.43    144.57 o
 -10   8   5     3714.99     3804.04     74.87 o
  -8   8   5     4844.57     4812.83     98.23 o
  -6   8   5     3849.48     3816.75     69.17 o
  -4   8   5     5755.57     5816.24     39.72 o
  -2   8   5     5151.75     5129.44    147.00 o
   0   8   5    10266.57    10254.91     64.30 o
   2   8   5     1356.65     1388.56     29.43 o
   4   8   5     2857.90     2911.49     94.24 o
   6   8   5     1481.35     1564.75     59.05 o
   8   8   5     3316.21     3433.95     82.93 o
  10   8   5     1589.60     1696.32     97.92 o
 -13   9   5       28.76       39.27     47.93 o
 -11   9   5     1316.75     1374.26     63.47 o
  -9   9   5      557.75      644.84     46.73 o
  -7   9   5     1438.17     1553.38     35.79 o
  -5   9   5     1341.39     1393.69     35.43 o
  -3   9   5     1315.10     1351.78     29.22 o
  -1   9   5     1777.74     1853.99     32.74 o
   1   9   5     2671.10     2661.93     41.86 o
   3   9   5     1951.08     1985.27     65.35 o
   5   9   5     1668.39     1706.98     65.33 o
   7   9   5      745.30      696.81     60.36 o
   9   9   5      323.24      320.32     62.70 o
 -12  10   5      227.60      219.07     55.17 o
 -10  10   5       71.67       74.69     39.15 o
  -8  10   5       59.81       76.23     35.78 o
  -6  10   5        0.15        2.10     29.05 o
  -4  10   5        1.93        1.53     26.52 o
  -2  10   5       10.06       21.20     27.42 o
   0  10   5      331.53      348.68     25.62 o
   2  10   5      373.30      358.88     48.24 o
   4  10   5      254.13      157.13     53.99 o
   6  10   5       44.99       63.85     51.72 o
   8  10   5       56.77       73.07     59.14 o
  -9  11   5      180.21      181.15     41.89 o
  -7  11   5       17.26       19.66     41.37 o
  -5  11   5      109.56       84.98     33.11 o
  -3  11   5      195.33      188.50     32.42 o
  -1  11   5       11.91       12.17     32.57 o
   1  11   5     1597.28     1320.07     55.64 o
   3  11   5      429.50      288.53     57.57 o
   5  11   5       12.78      -18.49     55.75 o
  -6  12   5      383.47      341.17     55.87 o
  -4  12   5      203.99      232.09     34.70 o
  -2  12   5       21.60       26.96     43.77 o
   0  12   5      300.80      327.67     48.22 o
   2  12   5     1490.23     1414.77     61.85 o
 -18   0   6     3143.21     3191.68    109.55 o
 -16   0   6    10786.04     9756.13    143.99 o
 -14   0   6     2998.53     3358.33     91.83 o
 -12   0   6    12924.83    12818.56    134.32 o
 -10   0   6    17856.21    17708.32    219.47 o
  -8   0   6    18174.24    17230.51    157.74 o
  -6   0   6    34249.48    33518.78    225.51 o
  -4   0   6    20344.61    19501.43    221.56 o
  -2   0   6    34240.98    33770.21    229.29 o
   0   0   6    42695.93    43410.76     97.74 o
   2   0   6    43850.98    44660.23    119.24 o
   4   0   6     9657.03     8636.16     74.66 o
   6   0   6     9156.12     9029.08    107.20 o
   8   0   6     8212.20     8450.38     85.50 o
  10   0   6     6030.22     6257.57     90.31 o
  12   0   6     2766.75     2909.31     66.90 o
 -17   1   6      392.03      459.60     51.54 o
 -15   1   6     1251.57     1204.28     40.85 o
 -13   1   6     1009.02     1016.92     30.61 o
 -11   1   6     3000.22     2943.35     52.94 o
  -9   1   6     4089.59     4061.19     49.01 o
  -7   1   6     3331.10     3324.78     33.82 o
  -5   1   6     1852.84     1680.83     20.28 o
  -3   1   6    17371.90    18586.78    139.36 o
  -1   1   6     5308.23     5271.99     51.26 o
   1   1   6     1579.22     1569.24     13.33 o
   3   1   6     3619.69     3194.56     52.38 o
   5   1   6     4551.08     4574.02     40.75 o
   7   1   6     2453.97     2458.52     25.24 o
   9   1   6      847.93      817.02     31.52 o
  11   1   6      699.02      696.94     34.15 o
  13   1   6      151.92       91.72     54.17 o
 -18   2   6        1.26       -6.72     50.60 o
 -16   2   6      175.81      158.43     36.43 o
 -14   2   6       11.24       -7.92     37.79 o
 -12   2   6      171.27      155.14     19.68 o
 -10   2   6      259.17      284.67     28.56 o
  -8   2   6      302.89      324.98     19.88 o
  -6   2   6      155.47      140.40     13.08 o
  -4   2   6     8227.98     9594.97     49.25 o
  -2   2   6     1859.32     1914.76     16.58 o
   0   2   6       71.19       90.28      8.69 o
   2   2   6       30.53       25.78      7.24 o
   4   2   6      477.24      523.26     13.39 o
   6   2   6      961.37     1053.80     17.09 o
   8   2   6      188.04      199.77     23.72 o
  10   2   6        6.70       -2.77     34.57 o
  12   2   6       93.34      107.26     40.83 o
 -17   3   6     1409.75     1285.79     56.70 o
 -15   3   6     2151.82     2092.42     46.20 o
 -13   3   6     2044.91     2055.17     45.31 o
 -11   3   6     3925.69     4145.71     43.83 o
  -9   3   6     5129.24     5075.79     54.48 o
  -7   3   6     6716.21     6849.84     79.02 o
  -5   3   6     8411.98     8302.20     59.69 o
  -3   3   6     1679.50     1347.66     14.76 o
  -1   3   6     8096.10     8055.56     44.89 o
   1   3   6    11056.49    10862.92     57.88 o
   3   3   6    10615.80    10857.72     82.24 o
   5   3   6      800.00      750.53     23.07 o
   7   3   6     2211.53     2196.10     32.32 o
   9   3   6     2094.74     2116.81     43.61 o
  11   3   6     1090.86     1194.70     43.05 o
  13   3   6     1086.29     1255.22     63.73 o
 -16   4   6     1098.26     1228.20     51.73 o
 -14   4   6     2881.65     2973.97     52.07 o
 -12   4   6     2832.25     2992.22     48.47 o
 -10   4   6     5880.14     5905.78     80.32 o
  -8   4   6     3498.98     3410.49     29.19 o
  -6   4   6     9755.73     9742.76     68.58 o
  -4   4   6     7446.82     7076.76     40.77 o
  -2   4   6    14254.54    14378.77     37.36 o
   0   4   6     7821.36     7566.27     70.11 o
   2   4   6     6954.25     6679.57     89.35 o
   4   4   6    11812.95    11547.66    103.80 o
   6   4   6     1664.21     1663.24     34.33 o
   8   4   6     2833.23     2646.11     44.16 o
  10   4   6     1908.69     1854.11     44.33 o
  12   4   6      508.48      542.10     49.22 o
 -17   5   6       53.49       68.25     45.95 o
 -15   5   6      283.37      292.56     46.28 o
 -13   5   6      135.44      157.11     31.82 o
 -11   5   6        0.22        6.11     26.67 o
  -9   5   6      277.80      272.66     26.72 o
  -7   5   6     1587.23     1762.21     40.79 o
  -5   5   6     2084.65     2397.45     20.34 o
  -3   5   6      220.10      199.10     12.60 o
  -1   5   6      400.72      376.89     14.67 o
   1   5   6     1768.87     1703.67     25.30 o
   3   5   6      557.54      610.88     20.11 o
   5   5   6       43.41       33.41      9.19 o
   7   5   6        3.61       10.18     28.16 o
   9   5   6      103.68      105.55     39.63 o
  11   5   6       19.48       19.45     41.73 o
 -16   6   6      223.90      185.76     49.04 o
 -14   6   6      446.69      435.84     50.60 o
 -12   6   6       10.56        5.22     42.37 o
 -10   6   6     1093.85     1013.44     30.62 o
  -8   6   6       40.60       16.15     14.31 o
  -6   6   6     2960.58     3160.34     40.62 o
  -4   6   6     3102.09     3234.28     34.19 o
  -2   6   6     2143.81     2168.82     33.47 o
   0   6   6      922.99      935.03     19.29 o
   2   6   6     1151.72     1156.39     28.26 o
   4   6   6       79.87       85.80     24.15 o
   6   6   6      976.05      925.51     51.11 o
   8   6   6      644.28      603.21     53.95 o
  10   6   6      303.85      228.28     54.00 o
 -15   7   6       70.37      121.03     42.24 o
 -13   7   6     1918.83     1948.13     61.20 o
 -11   7   6      365.58      334.61     45.11 o
  -9   7   6      425.20      407.81     36.96 o
  -7   7   6     1522.06     1599.53     28.15 o
  -5   7   6      622.12      630.14     29.80 o
  -3   7   6     1114.52     1055.61     27.15 o
  -1   7   6      946.53      946.52     22.70 o
   1   7   6     3540.81     3478.19     35.22 o
   3   7   6      323.44      347.23     24.01 o
   5   7   6      256.37      251.75     47.60 o
   7   7   6      671.73      728.22     53.09 o
   9   7   6      233.35      211.87     59.45 o
 -14   8   6        0.84       49.55     56.17 o
 -12   8   6      638.05      668.09     60.68 o
 -10   8   6      146.28      134.94     43.22 o
  -8   8   6        8.53       17.91     25.77 o
  -6   8   6       76.75       64.15     23.38 o
  -4   8   6        6.45        5.39     17.13 o
  -2   8   6        9.57       -6.39     15.34 o
   0   8   6      573.36      573.82     25.26 o
   2   8   6      345.06      365.49     31.81 o
   4   8   6      389.91      372.47     53.92 o
   6   8   6       70.69       60.03     52.32 o
   8   8   6      148.48      135.56     60.54 o
 -13   9   6     1195.59     1247.94     67.35 o
 -11   9   6      488.57      513.61     51.42 o
  -9   9   6     2120.61     2121.90     57.10 o
  -7   9   6     2253.95     2290.80     39.12 o
  -5   9   6     6283.71     6245.84     54.98 o
  -3   9   6     3773.15     3691.13     72.75 o
  -1   9   6     1867.89     1796.36     33.09 o
   1   9   6     5326.31     5247.70     66.16 o
   3   9   6     1267.79     1331.67     61.16 o
   5   9   6      643.78      748.89     64.90 o
   7   9   6     2138.75     2180.01     77.32 o
 -12  10   6     1091.56     1051.18     57.44 o
 -10  10   6      744.25      797.43     50.83 o
  -8  10   6     1099.37     1134.78     44.45 o
  -6  10   6      231.64      249.97     29.28 o
  -4  10   6      997.21     1097.92     41.35 o
  -2  10   6      227.40      267.82     31.59 o
   0  10   6      110.02      131.46     28.19 o
   2  10   6     1844.18     1735.33     65.78 o
   4  10   6      363.30      443.84     58.21 o
   6  10   6      264.58      217.62     54.45 o
  -9  11   6        3.00       -4.81     44.21 o
  -7  11   6        4.41        8.19     42.92 o
  -5  11   6       84.09       59.83     35.07 o
  -3  11   6      318.20      359.33     33.81 o
  -1  11   6      291.71      270.56     47.45 o
   1  11   6      188.08      102.41     47.09 o
   3  11   6      857.90      787.85     64.69 o
   5  11   6       19.31       25.83     54.65 o
  -6  12   6      538.36      531.25     55.87 o
  -4  12   6     1561.96     1535.57     47.58 o
  -2  12   6      172.92      146.57     46.22 o
   0  12   6     1439.28     1312.24     58.76 o
   2  12   6      145.72      205.52     52.92 o
 -17   1   7      908.55      851.85     55.20 o
 -15   1   7     1300.44     1332.91     55.40 o
 -13   1   7     2125.16     2203.17     54.93 o
 -11   1   7     5765.07     5656.77     88.84 o
  -9   1   7    14163.15    13846.52    174.57 o
  -7   1   7    10958.34    10904.59     72.00 o
  -5   1   7     9310.28     8904.39     39.51 o
  -3   1   7      841.80      624.12     15.64 o
  -1   1   7    12997.08    13192.35    148.23 o
   1   1   7     6557.23     6354.75     50.76 o
   3   1   7     8228.95     8174.54     55.74 o
   5   1   7     3604.65     3507.82     52.91 o
   7   1   7     2514.51     2532.34     29.25 o
   9   1   7     1626.90     1632.41     34.89 o
  11   1   7     1131.87     1118.80     43.65 o
 -18   2   7      143.22       81.00     49.57 o
 -16   2   7       51.80        6.89     35.08 o
 -14   2   7      684.73      550.41     44.69 o
 -12   2   7      136.51      133.32     32.77 o
 -10   2   7       34.70       36.94     18.75 o
  -8   2   7      286.46      319.26     22.76 o
  -6   2   7      321.43      422.12     19.25 o
  -4   2   7    10836.28    12039.68     81.86 o
  -2   2   7       46.24       43.06     11.32 o
   0   2   7      194.56      197.21     10.93 o
   2   2   7      197.71      186.04     11.46 o
   4   2   7      922.65      934.87     17.89 o
   6   2   7       43.93       44.35     14.59 o
   8   2   7      114.66      109.20     22.26 o
  10   2   7       80.44       50.85     37.80 o
  12   2   7       43.69       28.25     41.70 o
 -17   3   7       18.20        6.78     39.27 o
 -15   3   7      841.88      692.43     42.29 o
 -13   3   7        4.15       -2.00     33.36 o
 -11   3   7        7.47       10.25     12.21 o
  -9   3   7      785.95      781.96     20.39 o
  -7   3   7       73.35       52.21     15.65 o
  -5   3   7      473.39      593.12     14.15 o
  -3   3   7      971.16     1080.63     15.17 o
  -1   3   7       16.64       12.68     10.10 o
   1   3   7      146.60      132.41     12.81 o
   3   3   7     1643.14     1792.47     27.85 o
   5   3   7      284.09      282.84     22.60 o
   7   3   7       53.32       23.13     27.45 o
   9   3   7       39.78       42.07     33.96 o
  11   3   7       69.81       43.83     44.21 o
 -16   4   7     2040.12     1984.44     56.40 o
 -14   4   7      759.70      863.03     41.70 o
 -12   4   7    10224.79    10032.38    144.94 o
 -10   4   7     3640.83     3334.01     62.45 o
  -8   4   7    10620.69    10332.99     82.28 o
  -6   4   7    13362.30    13405.60     65.20 o
  -4   4   7     6317.59     6347.56     45.21 o
  -2   4   7     6108.32     6019.92     36.73 o
   0   4   7    10267.30    10219.88     52.91 o
   2   4   7    13464.14    13547.24    153.02 o
   4   4   7     5221.87     5301.19     48.66 o
   6   4   7     2069.74     2240.55     63.96 o
   8   4   7     3299.87     3340.82     76.06 o
  10   4   7     1942.42     1974.65     54.89 o
  12   4   7      660.05      694.86     56.82 o
 -17   5   7     1920.42     1919.52     58.82 o
 -15   5   7     4303.44     4311.05     76.47 o
 -13   5   7     4723.24     4677.04     61.57 o
 -11   5   7     1723.12     1737.77     40.56 o
  -9   5   7     8323.54     8477.99     57.73 o
  -7   5   7     7897.28     8047.69     38.70 o
  -5   5   7    10142.84    10085.78     65.34 o
  -3   5   7     7978.90     7936.87     48.91 o
  -1   5   7    11074.92    10847.31     94.04 o
   1   5   7     5685.80     5629.01     51.51 o
   3   5   7     5594.53     5603.64     55.98 o
   5   5   7     5142.16     5208.27     47.51 o
   7   5   7     5512.23     5296.54     82.61 o
   9   5   7     1272.73     1307.44     52.37 o
  11   5   7     1351.74     1403.45     57.81 o
 -16   6   7        4.06      -11.60     43.46 o
 -14   6   7       61.85       46.67     46.18 o
 -12   6   7      302.66      298.49     30.42 o
 -10   6   7      431.84      456.43     27.31 o
  -8   6   7      314.08      323.20     19.71 o
  -6   6   7      204.59      188.36     15.41 o
  -4   6   7     1132.42     1172.47     20.99 o
  -2   6   7      953.63      946.25     15.84 o
   0   6   7      617.99      593.24     17.60 o
   2   6   7      396.04      383.51     22.11 o
   4   6   7       28.10       48.05     41.98 o
   6   6   7     1787.96     1550.33     97.88 o
   8   6   7        7.92        6.99     46.46 o
  10   6   7       20.01       30.03     54.44 o
 -15   7   7       80.35       70.87     49.42 o
 -13   7   7     1639.71     1510.46     58.28 o
 -11   7   7      179.32      184.01     38.70 o
  -9   7   7      738.11      651.57     27.85 o
  -7   7   7     1168.35     1133.63     30.60 o
  -5   7   7      309.25      282.70     19.63 o
  -3   7   7      757.89      722.29     18.10 o
  -1   7   7     1492.60     1502.45     25.55 o
   1   7   7     1524.60     1577.60     37.37 o
   3   7   7     1150.42     1098.48     36.77 o
   5   7   7       37.18       27.60     48.77 o
   7   7   7      431.89      460.43     53.58 o
   9   7   7      346.23      415.54     56.65 o
 -14   8   7     3451.78     3601.39    102.90 o
 -12   8   7      479.28      567.37     43.86 o
 -10   8   7     2654.78     2807.01     54.65 o
  -8   8   7     3382.53     3695.07     59.69 o
  -6   8   7     9083.44     9276.00     72.16 o
  -4   8   7     2298.73     2424.25     36.69 o
  -2   8   7     2334.45     2349.79     33.56 o
   0   8   7     4305.01     4363.24     54.55 o
   2   8   7     3055.38     3068.73     46.72 o
   4   8   7     2041.87     1998.08     63.50 o
   6   8   7     2986.75     2902.80    103.22 o
   8   8   7     1661.21     1809.76     78.30 o
 -13   9   7       38.66       89.52     50.02 o
 -11   9   7     1789.46     1865.98     58.13 o
  -9   9   7     1030.01     1064.48     49.13 o
  -7   9   7      424.49      475.43     30.41 o
  -5   9   7     2857.56     2902.62     43.62 o
  -3   9   7      571.55      594.42     36.80 o
  -1   9   7     3713.35     3817.02     43.82 o
   1   9   7      850.81      879.69     38.12 o
   3   9   7     1342.83     1259.68     84.51 o
   5   9   7      590.70      583.97     58.50 o
   7   9   7      331.20      297.83     61.04 o
 -12  10   7       14.99       20.50     47.52 o
 -10  10   7        2.23       -3.50     43.67 o
  -8  10   7       40.75       27.72     43.07 o
  -6  10   7      318.80      336.01     32.71 o
  -4  10   7      175.64      222.44     33.42 o
  -2  10   7      630.25      587.78     33.50 o
   0  10   7      555.89      550.37     43.73 o
   2  10   7       40.24       26.78     41.97 o
   4  10   7        1.97       -8.42     52.54 o
   6  10   7       44.08       16.35     59.01 o
  -9  11   7       64.11       73.69     43.89 o
  -7  11   7       83.50       85.59     42.99 o
  -5  11   7      281.59      271.84     35.68 o
  -3  11   7      264.76      309.04     40.41 o
  -1  11   7      471.65      398.26     47.49 o
   1  11   7      228.71      257.76     54.01 o
   3  11   7       36.01       53.96     45.49 o
  -6  12   7      110.23      140.89     38.29 o
  -4  12   7      267.88      247.73     43.84 o
  -2  12   7      244.87      265.30     47.63 o
   0  12   7      538.32      598.38     54.03 o
 -18   0   8     1919.13     2018.67     90.21 o
 -16   0   8     4915.67     4812.15    114.10 o
 -14   0   8     6449.72     6385.94    117.03 o
 -12   0   8     9230.15     9320.42    133.71 o
 -10   0   8    12833.39    12248.18    124.33 o
  -8   0   8    22561.86    21605.38    149.75 o
  -6   0   8    29556.66    29156.44    362.67 o
  -4   0   8     2039.92     1358.63     49.01 o
  -2   0   8    47475.42    48386.71    973.65 o
   0   0   8    21691.07    21505.99    187.13 o
   2   0   8    14537.38    14671.69    192.42 o
   4   0   8    13297.77    13174.71    109.63 o
   6   0   8     5386.19     5464.67     96.08 o
   8   0   8     6008.99     6150.99    112.35 o
  10   0   8     4124.88     4329.77    103.82 o
  12   0   8     2791.40     2743.85    100.35 o
 -17   1   8      649.00      642.88     53.90 o
 -15   1   8     1378.59     1408.01     48.68 o
 -13   1   8     2413.39     2352.48     55.92 o
 -11   1   8      256.52      249.95     20.00 o
  -9   1   8     4327.00     4457.76     58.19 o
  -7   1   8     4748.96     4719.00     53.82 o
  -5   1   8     7155.29     7560.70     95.27 o
  -3   1   8     1592.66     1516.15     24.05 o
  -1   1   8     5274.34     5107.34     65.47 o
   1   1   8     3034.13     3017.40     24.36 o
   3   1   8     1705.87     1639.53     22.54 o
   5   1   8     1380.46     1366.06     18.08 o
   7   1   8     1986.85     1905.78     32.81 o
   9   1   8      356.60      348.96     34.72 o
  11   1   8      253.92      275.07     44.90 o
 -18   2   8        5.53       10.26     48.10 o
 -16   2   8      139.86      107.49     42.22 o
 -14   2   8       69.69       35.58     39.61 o
 -12   2   8       18.11        1.89     23.22 o
 -10   2   8      195.73      193.63     35.84 o
  -8   2   8       70.90       61.74     15.77 o
  -6   2   8      216.68      199.61     12.94 o
  -4   2   8      296.84      381.25     14.17 o
  -2   2   8        7.59        6.45     14.55 o
   0   2   8      240.19      212.64     14.59 o
   2   2   8      410.33      392.83     13.91 o
   4   2   8      110.77       99.68     13.28 o
   6   2   8      556.98      463.22     19.44 o
   8   2   8      235.38      220.98     32.33 o
  10   2   8       20.36       17.90     34.63 o
 -17   3   8      685.98      600.07     43.92 o
 -15   3   8      775.82      869.29     44.89 o
 -13   3   8     4304.95     4310.72     59.87 o
 -11   3   8     2208.49     2161.29     28.10 o
  -9   3   8     3901.38     3718.99     48.48 o
  -7   3   8     4414.89     4259.42     39.49 o
  -5   3   8     4697.39     4672.92     30.34 o
  -3   3   8     3886.88     3731.00     35.36 o
  -1   3   8     8105.12     8313.35    127.49 o
   1   3   8     5542.59     5510.46     62.65 o
   3   3   8     2692.91     2703.07     48.61 o
   5   3   8     2205.29     2304.92     33.56 o
   7   3   8     1054.90     1270.86     37.45 o
   9   3   8     2349.30     2318.93     50.55 o
  11   3   8      975.85      995.19     53.52 o
 -16   4   8     2298.26     2360.64     69.49 o
 -14   4   8     3444.08     3416.67     56.17 o
 -12   4   8       85.20      100.25     33.64 o
 -10   4   8     7146.65     7225.94     53.48 o
  -8   4   8     6238.85     6248.40     38.57 o
  -6   4   8    10592.14    11220.52     47.84 o
  -4   4   8    11037.21    11080.80     47.20 o
  -2   4   8     5906.05     5625.57     68.76 o
   0   4   8     6065.26     5866.73     47.88 o
   2   4   8     2714.83     2556.04     26.96 o
   4   4   8     3810.75     3783.72     51.09 o
   6   4   8     1714.75     1688.82     38.06 o
   8   4   8     1523.97     1478.44     46.42 o
  10   4   8      706.17      692.21     54.73 o
 -17   5   8       11.92       14.06     47.75 o
 -15   5   8      216.51      278.68     53.06 o
 -13   5   8      877.18      903.17     41.29 o
 -11   5   8     1075.34     1075.74     34.04 o
  -9   5   8      164.23      185.94     18.16 o
  -7   5   8      937.10      930.94     19.82 o
  -5   5   8     1635.82     1711.13     25.18 o
  -3   5   8       59.26       62.38     16.39 o
  -1   5   8      140.64      147.56     10.77 o
   1   5   8      654.16      679.99     24.64 o
   3   5   8       48.41       45.66     29.00 o
   5   5   8      913.45      773.25     43.84 o
   7   5   8      452.89      514.63     53.51 o
   9   5   8      133.43      133.98     53.47 o
 -16   6   8      156.31      171.71     54.04 o
 -14   6   8     1184.84     1025.49     55.73 o
 -12   6   8      388.04      381.39     32.44 o
 -10   6   8     2529.17     2563.04     40.88 o
  -8   6   8     1160.31     1146.86     23.24 o
  -6   6   8     1535.96     1578.38     25.19 o
  -4   6   8      806.74      807.29     20.70 o
  -2   6   8      225.21      222.69     11.42 o
   0   6   8     1433.76     1447.85     48.81 o
   2   6   8      130.62      108.31     28.19 o
   4   6   8     1695.69     1629.40     50.28 o
   6   6   8      336.19      311.83     50.86 o
   8   6   8       33.63       37.68     47.54 o
 -15   7   8      555.04      524.67     53.11 o
 -13   7   8        1.42        8.99     41.03 o
 -11   7   8       93.48       96.16     35.84 o
  -9   7   8      455.94      396.20     27.18 o
  -7   7   8     2190.83     2161.28     38.31 o
  -5   7   8     1542.30     1548.53     37.33 o
  -3   7   8     2852.10     2892.62     57.15 o
  -1   7   8      318.53      299.77     17.80 o
   1   7   8     1713.81     1750.02     40.87 o
   3   7   8      706.24      700.79     34.82 o
   5   7   8        7.91       12.92     44.59 o
   7   7   8      151.35       77.52     52.48 o
   9   7   8      111.97      169.18     59.27 o
 -14   8   8        1.08       37.79     43.25 o
 -12   8   8       12.77       17.42     39.86 o
 -10   8   8        1.60       18.25     36.44 o
  -8   8   8       57.64       62.67     36.01 o
  -6   8   8       90.31      103.40     23.74 o
  -4   8   8      368.23      393.57     33.93 o
  -2   8   8     1020.64     1074.09     31.98 o
   0   8   8      238.23      218.22     32.11 o
   2   8   8      139.59      130.47     31.87 o
   4   8   8       34.79       21.62     43.68 o
   6   8   8        2.50       -8.38     54.96 o
   8   8   8        4.39       -1.29     61.86 o
 -13   9   8     1134.18     1122.73     58.27 o
 -11   9   8     1133.36     1162.14     53.75 o
  -9   9   8     2322.20     2332.85     74.41 o
  -7   9   8     3659.22     3521.99     47.11 o
  -5   9   8     3115.56     3105.25     51.19 o
  -3   9   8     1132.99     1091.23     39.80 o
  -1   9   8     1214.76     1334.89     40.50 o
   1   9   8     3121.40     3249.74     51.84 o
   3   9   8     1297.31     1482.51     57.71 o
   5   9   8     2060.66     2074.76     64.05 o
 -10  10   8      533.13      560.67     54.05 o
  -8  10   8      335.89      350.33     44.38 o
  -6  10   8       39.64       71.07     31.01 o
  -4  10   8      233.26      282.45     36.31 o
  -2  10   8     2162.97     2122.35     51.83 o
   0  10   8      231.49      238.66     41.90 o
   2  10   8      454.25      405.97     44.53 o
   4  10   8      126.97      109.95     48.89 o
  -9  11   8      121.29      104.09     46.71 o
  -7  11   8       49.24       41.96     40.35 o
  -5  11   8        6.09       -4.78     40.98 o
  -3  11   8     1060.85     1019.71     46.47 o
  -1  11   8        5.28       -1.65     49.14 o
   1  11   8        2.77       -8.44     49.93 o
 -17   1   9     1124.90     1119.22     54.06 o
 -15   1   9     3514.45     3375.74     68.06 o
 -13   1   9     6850.99     6769.39     72.96 o
 -11   1   9      878.15      936.01     42.03 o
  -9   1   9     7837.90     7767.32     73.18 o
  -7   1   9     3633.65     3633.09     51.22 o
  -5   1   9     4086.59     3996.27     39.80 o
  -3   1   9     7452.96     7490.77     50.80 o
  -1   1   9    11192.51    11285.93    119.30 o
   1   1   9     8150.99     7873.97     63.12 o
   3   1   9     2514.46     2525.57     26.55 o
   5   1   9     1405.28     1385.33     31.11 o
   7   1   9      620.60      671.44     34.65 o
   9   1   9     1426.22     1376.99     53.11 o
  11   1   9      366.34      343.39     51.49 o
 -18   2   9      159.80      149.83     49.95 o
 -16   2   9       29.99        3.94     46.23 o
 -14   2   9       21.22       -8.48     45.49 o
 -12   2   9     3061.26     3002.91     53.83 o
 -10   2   9     4444.18     4211.26    106.28 o
  -8   2   9      296.03      294.27     33.78 o
  -6   2   9      231.62      249.71     17.20 o
  -4   2   9      662.53      650.89     17.86 o
  -2   2   9       15.63       21.65     16.16 o
   0   2   9        5.64       10.05     12.85 o
   2   2   9        4.92       13.85     12.88 o
   4   2   9      484.87      445.62     15.82 o
   6   2   9     1921.42     1696.63     30.95 o
   8   2   9       12.37       -8.34     32.08 o
  10   2   9       93.38       62.10     55.30 o
 -17   3   9        9.37        3.31     46.25 o
 -15   3   9      215.99      223.73     46.31 o
 -13   3   9      125.08      117.84     39.98 o
 -11   3   9     1634.89     1640.89     28.87 o
  -9   3   9     1071.39     1079.83     23.53 o
  -7   3   9      351.21      341.63     25.94 o
  -5   3   9      818.69      851.28     22.24 o
  -3   3   9     1489.40     1728.62     22.75 o
  -1   3   9      515.64      532.08     16.42 o
   1   3   9      488.15      448.22      9.88 o
   3   3   9       16.77        6.02     23.76 o
   5   3   9        2.60       16.36     27.36 o
   7   3   9      311.77      275.93     33.45 o
   9   3   9       12.26       30.29     40.20 o
 -16   4   9     2666.74     2469.21     55.93 o
 -14   4   9     2916.39     3038.24     57.70 o
 -12   4   9     3299.10     3306.01     46.23 o
 -10   4   9     4077.99     4071.60     38.02 o
  -8   4   9     4453.40     4486.27     46.33 o
  -6   4   9     7909.09     8128.48     53.38 o
  -4   4   9     3030.40     3004.53     30.92 o
  -2   4   9    19803.59    20028.52    171.12 o
   0   4   9     2745.57     2844.74     41.48 o
   2   4   9     6795.73     6690.07     89.95 o
   4   4   9     3253.39     3404.36     69.57 o
   6   4   9     1331.85     1519.04     78.65 o
   8   4   9     1523.11     1482.34     52.46 o
  10   4   9     1020.96     1065.93     54.86 o
 -17   5   9     1934.74     1964.96     69.82 o
 -15   5   9     2890.99     2811.30     86.25 o
 -13   5   9      706.76      759.41     34.22 o
 -11   5   9     3733.06     3734.47     46.85 o
  -9   5   9     7498.39     7477.78     49.10 o
  -7   5   9     7684.01     7412.41    110.04 o
  -5   5   9     8161.42     8027.58     54.27 o
  -3   5   9     4204.71     4158.69     36.02 o
  -1   5   9     2773.51     2678.70     42.80 o
   1   5   9     9018.84     8657.24     89.35 o
   3   5   9     4643.90     4415.19     37.23 o
   5   5   9     3413.22     3441.09     62.41 o
   7   5   9     2100.98     2130.46     61.16 o
   9   5   9     1649.09     1640.77     69.53 o
 -16   6   9       35.97      -11.75     47.72 o
 -14   6   9      458.91      350.95     49.42 o
 -12   6   9      410.01      361.76     29.19 o
 -10   6   9      448.04      449.91     29.30 o
  -8   6   9      240.24      225.02     20.84 o
  -6   6   9       44.06       44.88     21.31 o
  -4   6   9      281.94      280.80     18.55 o
  -2   6   9     2137.02     2095.05     50.19 o
   0   6   9      169.80      136.30     24.98 o
   2   6   9       17.18        7.51     31.60 o
   4   6   9      204.60      199.34     41.77 o
   6   6   9       96.02       91.34     43.57 o
   8   6   9       67.80       58.95     46.15 o
 -15   7   9      104.26       86.09     52.23 o
 -13   7   9      389.56      341.42     40.26 o
 -11   7   9      491.38      475.45     40.02 o
  -9   7   9      149.82      140.46     26.57 o
  -7   7   9      607.08      560.46     29.66 o
  -5   7   9      753.44      711.14     33.40 o
  -3   7   9     2261.92     2293.19     44.16 o
  -1   7   9       19.01       11.02     33.61 o
   1   7   9      969.35     1067.32     39.17 o
   3   7   9      479.90      545.98     36.02 o
   5   7   9      137.30      168.97     46.87 o
   7   7   9      300.91      297.91     52.82 o
 -14   8   9     1349.96     1477.29     59.61 o
 -12   8   9     1655.01     1707.27     52.07 o
 -10   8   9     2246.80     2282.21     50.12 o
  -8   8   9     2190.48     2253.43     42.82 o
  -6   8   9     4951.64     5127.88     68.92 o
  -4   8   9     3534.43     3581.87     72.61 o
  -2   8   9      287.55      281.77     37.12 o
   0   8   9     5325.07     5389.90     93.36 o
   2   8   9     3622.58     3637.61     55.33 o
   4   8   9     3120.23     3115.29     69.50 o
   6   8   9      339.62      386.10     50.70 o
 -13   9   9     1038.23     1039.38     67.39 o
 -11   9   9      401.16      388.75     46.23 o
  -9   9   9      932.23      909.25     45.92 o
  -7   9   9      905.47      966.77     44.54 o
  -5   9   9     1119.83     1197.19     40.16 o
  -3   9   9      820.57      799.58     48.52 o
  -1   9   9     3039.28     2914.50     51.90 o
   1   9   9      308.46      305.58     45.95 o
   3   9   9      143.62      176.85     49.03 o
   5   9   9      846.99      793.78     55.37 o
 -10  10   9       50.62       58.51     48.74 o
  -8  10   9        1.98       12.23     39.27 o
  -6  10   9      222.47      224.30     33.31 o
  -4  10   9       42.60       46.17     44.39 o
  -2  10   9      156.38      124.19     37.95 o
   0  10   9       35.83       38.12     41.63 o
   2  10   9      106.78       50.84     41.72 o
  -7  11   9      177.03      149.02     39.39 o
  -5  11   9       12.29      -17.20     39.77 o
  -3  11   9        8.15      -10.17     43.82 o
  -1  11   9      128.92       71.66     49.82 o
 -18   0  10     2218.01     2167.37     94.58 o
 -16   0  10     4605.20     4443.53    108.12 o
 -14   0  10     7926.72     8048.50    127.69 o
 -12   0  10    11762.53    11340.94    135.65 o
 -10   0  10      858.69      785.20     61.72 o
  -8   0  10    18866.80    18505.94    296.75 o
  -6   0  10    21158.46    22103.15    405.50 o
  -4   0  10    15121.19    15157.83    611.98 o
  -2   0  10    13469.02    13101.89    106.68 o
   0   0  10    12359.60    12573.96    214.70 o
   2   0  10    10575.54    10764.19    144.92 o
   4   0  10     7708.37     7696.96     82.93 o
   6   0  10     2798.42     2896.04     54.96 o
   8   0  10     8832.12     8365.67    127.17 o
  10   0  10     1303.44     1360.58     78.79 o
 -17   1  10      497.59      481.67     46.84 o
 -15   1  10      434.66      405.71     47.13 o
 -13   1  10      111.67      146.81     42.85 o
 -11   1  10     9433.29     9350.10    101.72 o
  -9   1  10      708.65      704.25     40.61 o
  -7   1  10     3365.34     3317.42     59.10 o
  -5   1  10     2458.67     2360.52     31.17 o
  -3   1  10     2640.71     2556.79     41.17 o
  -1   1  10      220.61      222.25     18.25 o
   1   1  10     3839.11     3716.83     30.25 o
   3   1  10     1567.67     1563.00     24.38 o
   5   1  10      949.03      923.78     27.55 o
   7   1  10      181.12      165.95     32.27 o
   9   1  10      442.32      451.71     45.28 o
 -18   2  10       29.64      -19.18     48.26 o
 -16   2  10      119.45      125.99     41.24 o
 -14   2  10      116.58       94.20     39.24 o
 -12   2  10      105.82      113.78     37.65 o
 -10   2  10      293.01      258.47     37.45 o
  -8   2  10      829.99      811.42     38.33 o
  -6   2  10      117.35      131.06     19.74 o
  -4   2  10      954.54     1039.96     22.59 o
  -2   2  10       13.42        8.88     17.33 o
   0   2  10      217.54      208.53     14.70 o
   2   2  10       22.67       22.23     14.38 o
   4   2  10        5.29        3.81     21.67 o
   6   2  10       11.06       14.98     29.65 o
   8   2  10        9.94       18.62     33.64 o
 -17   3  10      570.28      542.32     52.26 o
 -15   3  10     1928.34     1869.21     59.25 o
 -13   3  10     3611.63     3584.27     60.17 o
 -11   3  10      312.90      299.28     19.61 o
  -9   3  10     3026.78     2926.48     53.72 o
  -7   3  10     3371.99     3296.18     37.30 o
  -5   3  10     3989.47     4091.75     57.81 o
  -3   3  10     8278.61     8539.70     78.16 o
  -1   3  10     1438.52     1432.62     25.51 o
   1   3  10     3192.73     3087.36     53.05 o
   3   3  10     2414.34     2503.23     38.30 o
   5   3  10     1566.98     1665.17     35.98 o
   7   3  10     1770.46     1768.28     52.27 o
   9   3  10     1299.92     1331.20     53.29 o
 -16   4  10     1347.03     1384.85     55.15 o
 -14   4  10     2075.53     2014.03     58.89 o
 -12   4  10     1561.01     1642.45     37.05 o
 -10   4  10     6578.41     6708.90     57.09 o
  -8   4  10     7916.00     7986.07     84.95 o
  -6   4  10     5482.42     5589.85     53.84 o
  -4   4  10     2180.89     2168.59     29.03 o
  -2   4  10      296.78      279.22     17.04 o
   0   4  10     9219.22     9029.45     90.41 o
   2   4  10     2068.59     2009.91     50.47 o
   4   4  10     1993.26     1955.20     41.73 o
   6   4  10     1326.67     1290.27     59.18 o
   8   4  10      467.01      515.80     57.94 o
 -17   5  10        0.33       -8.87     57.66 o
 -15   5  10        8.73       10.21     51.58 o
 -13   5  10       93.17      108.43     37.27 o
 -11   5  10      682.45      680.07     29.82 o
  -9   5  10      234.68      252.72     32.99 o
  -7   5  10      279.94      272.45     28.98 o
  -5   5  10      493.81      502.86     28.19 o
  -3   5  10       56.80       61.11     18.15 o
  -1   5  10     1658.15     1516.51     17.71 o
   1   5  10      968.15      879.61     21.70 o
   3   5  10      308.18      306.94     37.05 o
   5   5  10       80.10       77.17     49.77 o
   7   5  10        4.25       -1.58     51.16 o
 -16   6  10       57.84        4.01     55.85 o
 -14   6  10      585.40      488.16     53.23 o
 -12   6  10      249.27      238.15     29.70 o
 -10   6  10      482.88      448.88     28.45 o
  -8   6  10      848.15      803.90     37.21 o
  -6   6  10      660.65      674.94     28.83 o
  -4   6  10      839.43      847.93     25.24 o
  -2   6  10      272.54      232.14     35.45 o
   0   6  10     4149.36     3976.26     54.55 o
   2   6  10      130.14       97.53     32.41 o
   4   6  10      120.29      100.01     41.40 o
   6   6  10       22.89        4.76     44.09 o
 -15   7  10      216.01      182.50     54.57 o
 -13   7  10      231.48      213.34     49.81 o
 -11   7  10      402.85      400.43     29.56 o
  -9   7  10     1436.25     1493.96     38.71 o
  -7   7  10      787.90      824.65     37.04 o
  -5   7  10      738.98      728.36     34.88 o
  -3   7  10      315.11      257.67     47.76 o
  -1   7  10      668.39      759.81     41.36 o
   1   7  10      499.34      486.72     36.69 o
   3   7  10      502.29      490.63     37.09 o
   5   7  10       28.25       60.20     44.06 o
 -14   8  10      150.33      135.66     48.84 o
 -12   8  10      282.28      259.16     46.38 o
 -10   8  10      192.22      173.30     34.53 o
  -8   8  10       48.02       60.35     34.67 o
  -6   8  10      262.43      255.44     36.71 o
  -4   8  10        8.05      -14.66     29.66 o
  -2   8  10       66.20       50.45     37.87 o
   0   8  10       51.13       35.39     32.64 o
   2   8  10       73.60       74.25     36.36 o
   4   8  10       14.92      -10.41     45.84 o
 -11   9  10     1905.55     1925.25     60.20 o
  -9   9  10      794.19      826.15     61.45 o
  -7   9  10     2160.49     2166.40     52.11 o
  -5   9  10     1451.24     1576.69     55.23 o
  -3   9  10     1608.82     1679.29     57.70 o
  -1   9  10     1189.03     1256.58     43.33 o
   1   9  10     1808.07     1900.10     58.37 o
   3   9  10     1179.20     1188.45     56.75 o
 -10  10  10       31.41       45.56     39.49 o
  -8  10  10      653.02      702.36     55.15 o
  -6  10  10      226.44      251.90     48.74 o
  -4  10  10      765.49      836.42     49.36 o
  -2  10  10      521.79      490.23     43.91 o
   0  10  10      493.48      450.79     48.84 o
   2  10  10      151.84      169.22     47.84 o
  -5  11  10        2.79      -19.27     41.15 o
  -3  11  10        2.16      -22.36     48.00 o
 -17   1  11      878.45      909.45     56.03 o
 -15   1  11     2922.52     2952.16     69.11 o
 -13   1  11     4936.25     4801.65     87.72 o
 -11   1  11      540.59      509.63     42.83 o
  -9   1  11     7566.52     7530.71     77.65 o
  -7   1  11     8475.88     8566.41     76.96 o
  -5   1  11     9005.60     9018.30     73.87 o
  -3   1  11     4341.32     4317.21     51.59 o
  -1   1  11      482.72      471.38     24.47 o
   1   1  11     3487.83     3534.87     43.34 o
   3   1  11      516.42      539.34     20.25 o
   5   1  11      649.73      664.82     34.34 o
   7   1  11     1391.42     1384.56     53.62 o
 -18   2  11       57.49       58.48     44.56 o
 -16   2  11       50.43       10.20     48.32 o
 -14   2  11      104.93      112.07     45.29 o
 -12   2  11     1055.27     1007.10     48.94 o
 -10   2  11       74.57       54.59     39.27 o
  -8   2  11       50.92       25.27     34.03 o
  -6   2  11       91.15       79.26     22.35 o
  -4   2  11        7.04       13.56     22.69 o
  -2   2  11      330.90      333.12     20.98 o
   0   2  11     8825.94     8411.88    100.52 o
   2   2  11       16.96       18.70     16.02 o
   4   2  11      216.71      180.62     32.98 o
   6   2  11      192.08      146.80     31.92 o
   8   2  11       12.79       40.20     55.75 o
 -17   3  11        9.59        8.39     42.36 o
 -15   3  11        0.29       -6.75     40.54 o
 -13   3  11      231.96      239.92     43.76 o
 -11   3  11       73.97       33.02     40.37 o
  -9   3  11       34.27       32.21     37.51 o
  -7   3  11      144.70      125.27     19.96 o
  -5   3  11      372.66      419.73     28.28 o
  -3   3  11        1.91       -9.45     20.38 o
  -1   3  11      113.86      120.20     17.36 o
   1   3  11     2131.44     1891.08     28.24 o
   3   3  11        2.28      -16.06     25.13 o
   5   3  11        5.04      -17.67     44.89 o
   7   3  11      147.46      152.03     48.81 o
 -16   4  11     1967.81     1921.32     56.66 o
 -14   4  11     1566.01     1602.90     52.30 o
 -12   4  11     4399.56     4228.82     67.92 o
 -10   4  11      324.27      305.06     42.10 o
  -8   4  11     7585.06     7604.58     85.77 o
  -6   4  11     7370.72     7455.46     63.26 o
  -4   4  11     5221.28     5291.87     44.77 o
  -2   4  11     2458.03     2569.17     31.15 o
   0   4  11     3685.31     3888.61     53.44 o
   2   4  11     2313.65     2306.43     35.81 o
   4   4  11     1744.03     1827.34     47.48 o
   6   4  11      645.90      695.86     55.87 o
   8   4  11     1840.20     1889.34    109.58 o
 -15   5  11     1817.19     1989.85     68.93 o
 -13   5  11     3027.59     3102.41     58.45 o
 -11   5  11     4312.27     4232.65     68.04 o
  -9   5  11     2709.60     2642.41     56.08 o
  -7   5  11     5791.18     5582.88     57.93 o
  -5   5  11     3821.43     3727.29     46.99 o
  -3   5  11     1266.77     1259.71     32.39 o
  -1   5  11    10048.08     9839.40     91.49 o
   1   5  11     5024.60     4918.60     93.45 o
   3   5  11     2877.35     2824.32     49.09 o
   5   5  11     1763.90     1753.84     65.81 o
   7   5  11      945.61      930.65     60.56 o
 -14   6  11      138.74      128.23     48.73 o
 -12   6  11       38.81       17.49     32.30 o
 -10   6  11       60.37       86.64     39.71 o
  -8   6  11      591.08      579.27     33.38 o
  -6   6  11       28.01       10.22     30.89 o
  -4   6  11     1173.92     1137.30     46.05 o
  -2   6  11       37.59       41.77     39.99 o
   0   6  11       18.08        1.88     32.09 o
   2   6  11        6.66       -1.65     36.31 o
   4   6  11       78.18       13.17     52.91 o
   6   6  11      244.44      197.71     56.24 o
 -13   7  11      177.70      114.35     43.09 o
 -11   7  11      534.15      482.97     36.25 o
  -9   7  11      430.41      360.13     34.54 o
  -7   7  11       70.88      123.75     38.52 o
  -5   7  11      417.84      422.04     38.69 o
  -3   7  11      849.84      755.16     53.52 o
  -1   7  11      319.51      398.13     39.85 o
   1   7  11      129.20      150.89     37.30 o
   3   7  11      439.65      453.40     39.43 o
   5   7  11      220.81      236.73     55.78 o
 -12   8  11     1495.87     1684.01     58.66 o
 -10   8  11     2794.62     2875.87     69.69 o
  -8   8  11     1276.19     1278.58     44.83 o
  -6   8  11     2617.40     2607.55     72.60 o
  -4   8  11     2516.46     2500.40     75.93 o
  -2   8  11     2505.99     2590.90     71.82 o
   0   8  11     2173.67     2273.57     52.67 o
   2   8  11     1705.07     1772.54     60.41 o
   4   8  11     1497.78     1537.99     61.53 o
 -11   9  11      218.58      269.92     52.71 o
  -9   9  11      626.70      634.23     54.49 o
  -7   9  11     1015.27     1104.12     45.47 o
  -5   9  11      863.90      979.84     78.65 o
  -3   9  11      928.30      880.97     47.74 o
  -1   9  11       65.30       70.43     38.21 o
   1   9  11      463.95      420.75     49.50 o
  -8  10  11       77.66       47.01     46.90 o
  -6  10  11      148.56       97.05     51.52 o
  -4  10  11      194.94      182.37     50.01 o
  -2  10  11       62.05       41.97     44.37 o
   0  10  11       59.99       77.89     43.19 o
 -16   0  12     4381.89     4301.37    311.62 o
 -14   0  12     2854.88     2814.13     99.19 o
 -12   0  12     4466.43     4682.32    102.30 o
 -10   0  12     5528.55     5382.28    104.46 o
  -8   0  12    12788.41    12863.60    276.51 o
  -6   0  12    11678.35    11530.40     66.61 o
  -4   0  12    10676.99    10545.94    165.63 o
  -2   0  12     7178.05     7330.54     92.47 o
   0   0  12     2841.60     2901.22     48.99 o
   2   0  12    16052.56    15357.44    222.43 o
   4   0  12     5053.95     4931.10     99.17 o
   6   0  12     2704.71     2683.69     89.89 o
 -17   1  12      906.13      967.70     59.89 o
 -15   1  12      860.00      865.36     57.00 o
 -13   1  12     1328.19     1341.76     57.29 o
 -11   1  12     1308.95     1357.17     50.17 o
  -9   1  12     1587.76     1517.82     48.52 o
  -7   1  12      889.56      871.09     40.86 o
  -5   1  12     1073.55     1087.54     40.67 o
  -3   1  12      861.68      841.53     34.83 o
  -1   1  12     7508.29     7394.07     51.17 o
   1   1  12      141.61      144.92     17.96 o
   3   1  12      803.17      742.62     55.31 o
   5   1  12      353.38      377.17     43.79 o
   7   1  12      308.97      324.47     45.74 o
 -16   2  12       33.12       39.87     45.51 o
 -14   2  12       69.89       52.57     47.74 o
 -12   2  12      243.35      223.75     42.42 o
 -10   2  12     1617.72     1564.27     52.98 o
  -8   2  12      138.03      124.92     37.34 o
  -6   2  12      223.45      227.21     24.64 o
  -4   2  12       51.02       31.79     30.73 o
  -2   2  12      453.84      379.09     20.49 o
   0   2  12      131.80      119.88     18.95 o
   2   2  12      284.52      297.63     27.49 o
   4   2  12       38.40       39.79     33.69 o
   6   2  12      149.22      106.29     57.79 o
 -17   3  12      317.19      345.20     51.44 o
 -15   3  12     1157.37     1192.56     58.13 o
 -13   3  12     1528.22     1501.83     69.25 o
 -11   3  12       55.59       59.92     40.94 o
  -9   3  12     6651.88     6472.78     94.06 o
  -7   3  12     1981.25     2002.37     35.15 o
  -5   3  12     3809.14     3735.62     79.16 o
  -3   3  12     2393.17     2401.24     38.78 o
  -1   3  12      420.42      431.69     23.60 o
   1   3  12     4241.91     4369.88     65.57 o
   3   3  12     2461.07     2523.16     51.04 o
   5   3  12     1184.48     1294.29     68.02 o
   7   3  12      875.40      940.14     82.38 o
 -16   4  12     1377.39     1535.26     63.67 o
 -14   4  12     2842.72     2980.64     70.03 o
 -12   4  12     5638.86     5866.56     80.66 o
 -10   4  12       94.86       83.58     39.48 o
  -8   4  12     2744.16     2855.23     59.11 o
  -6   4  12     3297.21     3212.99     57.41 o
  -4   4  12     2292.94     2382.85     55.52 o
  -2   4  12     1922.20     1984.97     44.72 o
   0   4  12     4410.41     4374.85     55.26 o
   2   4  12     1269.66     1365.47     40.30 o
   4   4  12      382.66      395.70     51.98 o
   6   4  12      231.66      201.90     48.85 o
 -15   5  12      418.12      377.59     46.21 o
 -13   5  12      288.76      260.71     46.22 o
 -11   5  12       42.51       57.18     41.94 o
  -9   5  12      445.44      498.12     45.10 o
  -7   5  12       30.37       22.93     29.65 o
  -5   5  12       52.74       18.43     37.30 o
  -3   5  12      134.25      145.12     36.13 o
  -1   5  12      631.84      637.59     43.25 o
   1   5  12        4.59       18.16     32.27 o
   3   5  12       82.06       76.97     38.80 o
   5   5  12       22.94       19.38     50.29 o
 -14   6  12      246.86      184.21     52.18 o
 -12   6  12      503.58      509.59     48.10 o
 -10   6  12      241.43      241.14     41.71 o
  -8   6  12      188.69      134.30     30.66 o
  -6   6  12      268.24      250.40     34.39 o
  -4   6  12      607.98      632.12     44.25 o
  -2   6  12      140.54      141.16     47.16 o
   0   6  12      227.76      197.47     36.09 o
   2   6  12      126.82       81.17     34.66 o
   4   6  12       66.15       41.11     54.79 o
 -13   7  12      302.51      344.90     55.00 o
 -11   7  12     1202.41     1121.76     52.33 o
  -9   7  12      213.31      106.51     43.13 o
  -7   7  12      300.11      336.48     41.96 o
  -5   7  12      301.83      326.07     39.47 o
  -3   7  12      259.66      265.82     51.63 o
  -1   7  12      200.45      175.88     36.93 o
   1   7  12      480.01      520.18     40.24 o
   3   7  12       28.60       28.16     42.36 o
 -12   8  12      101.92      107.89     49.30 o
 -10   8  12       11.65       21.20     55.70 o
  -8   8  12       38.01       42.41     41.66 o
  -6   8  12        1.05       29.96     47.19 o
  -4   8  12        4.17       -9.10     48.93 o
  -2   8  12      689.86      668.69     56.69 o
   0   8  12        1.60       13.87     37.83 o
   2   8  12        5.76       -8.13     56.05 o
  -9   9  12     1021.43     1138.88     65.03 o
  -7   9  12     1159.49     1159.32     55.14 o
  -5   9  12     1570.77     1734.49     84.97 o
  -3   9  12      286.44      349.72     57.80 o
  -1   9  12     1525.97     1466.93     50.13 o
  -6  10  12      320.33      366.98     52.37 o
  -4  10  12      581.26      530.28     54.69 o
 -17   1  13      190.75      132.45     51.94 o
 -15   1  13     1204.00     1284.99     62.00 o
 -13   1  13     3257.55     3374.96     73.26 o
 -11   1  13     2087.89     2104.47     57.27 o
  -9   1  13     3250.64     3218.60     71.40 o
  -7   1  13     2962.14     2936.30     60.13 o
  -5   1  13     2957.90     2997.51     54.96 o
  -3   1  13      588.22      588.82     35.29 o
  -1   1  13      262.16      231.72     23.40 o
   1   1  13     6693.58     6430.12     56.10 o
   3   1  13     1196.71     1240.36     43.72 o
   5   1  13      575.87      617.67     51.88 o
 -16   2  13        1.32      -25.49     48.35 o
 -14   2  13       61.18       31.59     48.03 o
 -12   2  13       52.32       32.06     41.82 o
 -10   2  13       19.38        4.56     40.99 o
  -8   2  13      100.13       89.61     37.38 o
  -6   2  13      378.27      336.77     36.78 o
  -4   2  13     1305.26     1299.36     41.98 o
  -2   2  13     2100.95     2083.48     41.21 o
   0   2  13       26.69       20.57     27.88 o
   2   2  13      106.86       89.15     35.78 o
   4   2  13        6.78        6.54     43.36 o
   6   2  13       26.65      -12.09     66.63 o
 -15   3  13      207.46      208.57     45.64 o
 -13   3  13      111.30       93.81     46.32 o
 -11   3  13       79.60       51.17     41.91 o
  -9   3  13        3.71       33.16     42.28 o
  -7   3  13      419.84      394.85     26.73 o
  -5   3  13      100.90       80.03     37.92 o
  -3   3  13      188.91      195.75     31.62 o
  -1   3  13       36.66       26.42     24.51 o
   1   3  13       32.86       23.74     25.79 o
   3   3  13       78.85       69.28     46.76 o
   5   3  13       11.45       -8.06     48.28 o
 -16   4  13     1165.26     1037.71     58.92 o
 -14   4  13     1110.35     1159.90     56.05 o
 -12   4  13     1484.07     1535.50     59.04 o
 -10   4  13     4276.73     4175.24     70.67 o
  -8   4  13     1969.31     2238.23     57.27 o
  -6   4  13     3713.20     3769.33     85.40 o
  -4   4  13     1556.04     1662.48     48.09 o
  -2   4  13     2445.74     2504.31     50.05 o
   0   4  13      115.61      129.94     38.37 o
   2   4  13     4355.16     4506.03     60.64 o
   4   4  13      998.92     1099.99     61.45 o
 -15   5  13     1565.62     1611.90     62.85 o
 -13   5  13     2481.39     2374.69     63.58 o
 -11   5  13     2960.24     3039.81     67.65 o
  -9   5  13      269.75      298.01     43.32 o
  -7   5  13     5575.18     5180.41     62.05 o
  -5   5  13     5115.52     5140.23     71.24 o
  -3   5  13     3697.31     3622.52     98.66 o
  -1   5  13     3093.37     3074.16     83.51 o
   1   5  13     1590.84     1569.60     49.59 o
   3   5  13     1695.54     1708.66     66.75 o
 -14   6  13        3.79       12.84     63.89 o
 -12   6  13        4.07       19.01     42.74 o
 -10   6  13     1563.53     1456.27     55.85 o
  -8   6  13       12.13       32.73     42.63 o
  -6   6  13        5.95       -1.90     38.98 o
  -4   6  13       32.58       39.92     39.50 o
  -2   6  13       45.92       14.54     46.48 o
   0   6  13      130.22      120.04     37.68 o
   2   6  13      290.55      309.81     38.27 o
 -13   7  13      142.23      121.36     62.51 o
 -11   7  13       55.33       38.63     43.23 o
  -9   7  13     1601.11     1586.46     56.88 o
  -7   7  13       12.77       -2.30     50.65 o
  -5   7  13      259.88      249.57     40.07 o
  -3   7  13      370.76      375.61     55.91 o
  -1   7  13      258.48      247.67     43.16 o
   1   7  13       62.92      110.06     38.41 o
 -10   8  13      658.62      664.63     65.41 o
  -8   8  13     2178.77     2331.06     98.66 o
  -6   8  13     1962.60     2014.25     75.27 o
  -4   8  13     1350.55     1359.74     68.42 o
  -2   8  13     1893.57     1935.16     76.48 o
   0   8  13     1506.12     1506.45     51.60 o
  -7   9  13      318.37      368.41     63.83 o
  -5   9  13      205.57      210.53     52.76 o
  -3   9  13      278.51      333.06     57.54 o
 -16   0  14     2817.33     2852.67    105.61 o
 -14   0  14     3180.46     3147.66    104.16 o
 -12   0  14     5815.68     5792.88    120.79 o
 -10   0  14     4413.05     4438.89    195.62 o
  -8   0  14     4815.39     4852.88    101.48 o
  -6   0  14     9357.94     9164.75    122.24 o
  -4   0  14     4967.77     5096.58     92.82 o
  -2   0  14     5340.39     5502.69     86.36 o
   0   0  14     7453.90     7168.43     83.68 o
   2   0  14     4045.52     4062.73    125.53 o
   4   0  14     1218.85     1173.70     96.98 o
 -15   1  14      416.47      430.81     55.00 o
 -13   1  14      583.63      560.31     51.87 o
 -11   1  14      916.26      862.12     50.59 o
  -9   1  14      134.93      166.60     43.37 o
  -7   1  14     2494.21     2355.19     70.35 o
  -5   1  14      640.32      703.18     41.01 o
  -3   1  14      710.02      707.44     39.10 o
  -1   1  14      125.34      138.59     28.72 o
   1   1  14      657.96      680.89     45.19 o
   3   1  14      181.01      164.62     54.05 o
 -16   2  14        9.64       -7.31     51.04 o
 -14   2  14       37.91        2.97     50.00 o
 -12   2  14      219.59      190.69     45.49 o
 -10   2  14       57.93       32.29     41.45 o
  -8   2  14       34.78        3.76     41.48 o
  -6   2  14      281.68      234.50     40.41 o
  -4   2  14      123.80      137.56     34.84 o
  -2   2  14       27.35       10.20     24.56 o
   0   2  14      340.14      326.69     31.69 o
   2   2  14      311.93      249.23     51.12 o
   4   2  14       19.93       30.77     64.34 o
 -15   3  14      679.53      699.16     57.79 o
 -13   3  14     1409.49     1318.20     58.51 o
 -11   3  14     1161.06     1112.87     53.31 o
  -9   3  14     2387.81     2316.04     59.04 o
  -7   3  14     1032.92     1160.81     48.93 o
  -5   3  14     2605.29     2618.38     56.70 o
  -3   3  14     2020.51     2069.78     44.96 o
  -1   3  14      738.20      742.48     38.23 o
   1   3  14     3999.09     4136.94     77.93 o
   3   3  14      130.45      147.72     48.27 o
 -14   4  14      986.83     1024.50     57.01 o
 -12   4  14     1945.02     2118.02     64.97 o
 -10   4  14      370.75      428.50     46.83 o
  -8   4  14     1764.18     1733.08     55.51 o
  -6   4  14     3203.33     3322.14     64.34 o
  -4   4  14     2170.29     2224.46     47.77 o
  -2   4  14     1124.82     1189.11     56.24 o
   0   4  14       30.98       33.10     36.99 o
   2   4  14     1708.11     1621.40     65.25 o
 -13   5  14       87.57       87.22     47.22 o
 -11   5  14      120.33       90.91     45.78 o
  -9   5  14      269.89      294.57     43.40 o
  -7   5  14      383.88      413.05     45.24 o
  -5   5  14      370.30      361.21     37.06 o
  -3   5  14       26.99       40.71     36.17 o
  -1   5  14       91.20       46.15     40.47 o
   1   5  14      225.27      283.45     37.48 o
 -12   6  14      455.08      377.10     47.17 o
 -10   6  14       71.87       37.66     45.59 o
  -8   6  14      328.67      277.11     45.55 o
  -6   6  14      258.80      283.59     48.70 o
  -4   6  14      117.47       84.09     40.86 o
  -2   6  14      146.41      139.34     51.01 o
   0   6  14       74.40       31.03     40.29 o
 -11   7  14       32.25      -16.62     44.88 o
  -9   7  14      368.68      367.21     45.98 o
  -7   7  14      179.56      196.45     51.09 o
  -5   7  14      389.08      384.76     47.72 o
  -3   7  14       68.71       92.26     52.66 o
  -1   7  14      278.07      298.52     48.21 o
  -8   8  14      306.59      391.29     56.28 o
  -6   8  14        8.25       16.32     60.50 o
  -4   8  14        3.59       11.42     52.51 o
 -15   1  15     1304.59     1342.81     63.63 o
 -13   1  15     1316.24     1346.21     62.91 o
 -11   1  15     1863.19     1913.27     64.96 o
  -9   1  15      435.45      470.36     46.46 o
  -7   1  15      255.72      251.24     39.34 o
  -5   1  15     1822.67     1836.50     53.10 o
  -3   1  15     1776.97     1822.24     43.24 o
  -1   1  15      743.16      810.85     41.12 o
   1   1  15     1313.97     1352.87     70.02 o
   3   1  15      662.80      663.04     92.77 o
 -14   2  15        1.96        8.46     44.70 o
 -12   2  15        6.53       -3.39     48.71 o
 -10   2  15      101.42      112.20     45.58 o
  -8   2  15     1410.34     1159.25     53.34 o
  -6   2  15       25.36       28.83     41.02 o
  -4   2  15      154.54      116.41     36.68 o
  -2   2  15       29.60       30.01     38.08 o
   0   2  15        1.49       -0.26     38.00 o
   2   2  15        1.55       18.99     92.95 o
 -15   3  15      269.32      280.55     54.39 o
 -13   3  15       24.57       48.51     49.58 o
 -11   3  15      107.80       92.13     48.02 o
  -9   3  15        8.13       -4.29     44.56 o
  -7   3  15      144.50      105.14     42.42 o
  -5   3  15      186.83      199.45     40.30 o
  -3   3  15        9.34        0.86     41.55 o
  -1   3  15       72.64       73.33     38.04 o
   1   3  15      264.92      252.73     48.67 o
 -14   4  15     1812.38     1910.81     66.26 o
 -12   4  15     1109.85     1092.25     56.16 o
 -10   4  15      841.49      870.70     54.44 o
  -8   4  15     1684.86     1705.94     57.39 o
  -6   4  15     1002.79     1038.02     49.92 o
  -4   4  15      993.34      981.60     43.16 o
  -2   4  15     1076.24     1109.76     57.07 o
   0   4  15     2803.70     2809.84     89.99 o
 -13   5  15      654.75      619.75     54.02 o
 -11   5  15     2505.20     2491.07     66.16 o
  -9   5  15     1553.66     1561.93     58.35 o
  -7   5  15     3148.09     3027.66     91.37 o
  -5   5  15     2373.08     2461.03     60.01 o
  -3   5  15     2038.60     2043.34    124.52 o
  -1   5  15      758.14      727.40     49.88 o
 -12   6  15       20.03       18.23     45.75 o
 -10   6  15       81.09       67.67     47.27 o
  -8   6  15        4.94        3.99     44.86 o
  -6   6  15       75.97       94.55     46.46 o
  -4   6  15       28.13       13.23     54.30 o
  -2   6  15       67.75       50.61     43.01 o
  -9   7  15      617.60      566.93     60.10 o
  -7   7  15       51.39       39.74     49.49 o
  -5   7  15        9.12       21.73     58.04 o
  -3   7  15      134.39       97.89     54.29 o
 -14   0  16     3235.57     3453.97    133.78 o
 -12   0  16     3576.67     3503.95    140.42 o
 -10   0  16     3861.51     3993.47    108.20 o
  -8   0  16     1920.13     2162.01     86.29 o
  -6   0  16     6800.87     6248.33    112.66 o
  -4   0  16     3747.86     3694.87     90.04 o
  -2   0  16     1870.38     1806.82    128.85 o
   0   0  16     1062.57     1101.24    101.48 o
 -13   1  16       98.46      136.51     54.84 o
 -11   1  16      574.43      579.76     49.80 o
  -9   1  16      751.17      666.00     50.01 o
  -7   1  16      132.15      147.45     42.75 o
  -5   1  16      337.42      309.73     43.07 o
  -3   1  16      487.39      495.32     44.61 o
  -1   1  16      538.42      588.73     55.17 o
   1   1  16      128.83      127.18     92.09 o
 -14   2  16       63.48       17.78     52.47 o
 -12   2  16       14.53      -30.45     49.45 o
 -10   2  16      131.84      140.08     47.25 o
  -8   2  16       53.95       47.61     43.53 o
  -6   2  16       46.76       38.12     40.24 o
  -4   2  16       10.58       20.04     41.50 o
  -2   2  16        6.85      -14.31     44.59 o
   0   2  16      129.03      129.63     65.44 o
 -13   3  16     1120.91     1125.49     60.17 o
 -11   3  16      791.07      882.66     56.49 o
  -9   3  16     1258.78     1281.67     57.25 o
  -7   3  16     1018.66     1111.74     53.32 o
  -5   3  16     1299.41     1292.61     47.12 o
  -3   3  16      872.26      900.16     58.37 o
  -1   3  16      456.60      465.71     53.98 o
 -12   4  16      943.83      948.32     56.26 o
 -10   4  16     1165.62     1216.05     57.27 o
  -8   4  16      898.32      901.47     51.50 o
  -6   4  16      437.78      418.62     46.48 o
  -4   4  16      954.35      941.10     60.62 o
  -2   4  16      683.23      763.86     55.36 o
 -11   5  16       58.99       39.80     46.69 o
  -9   5  16      178.08      178.07     49.71 o
  -7   5  16       20.09        6.75     45.20 o
  -5   5  16      167.80      219.96     57.48 o
  -3   5  16        0.48      -15.64     50.40 o
  -8   6  16       38.77        0.90     46.81 o
  -6   6  16      407.90      437.65     65.93 o
 -13   1  17      367.63      370.11     55.03 o
 -11   1  17      495.58      553.30     54.24 o
  -9   1  17      744.28      774.20     52.73 o
  -7   1  17      764.43      763.88     49.11 o
  -5   1  17     1437.97     1497.90     65.46 o
  -3   1  17      952.43     1050.52     83.81 o
 -12   2  17      207.09      187.14     46.88 o
 -10   2  17      123.87      107.81     49.66 o
  -8   2  17       24.05       22.57     45.81 o
  -6   2  17        4.12       10.11     42.57 o
  -4   2  17        9.74        0.57     43.64 o
  -2   2  17       10.35      -28.41     73.04 o
 -11   3  17       86.19       50.75     47.16 o
  -9   3  17       15.51        1.62     47.46 o
  -7   3  17       92.94       72.80     45.95 o
  -5   3  17      565.76      495.21     50.71 o
  -3   3  17       30.18       21.94     64.77 o
 -10   4  17      386.05      390.01     49.23 o
  -8   4  17      377.58      406.09     50.49 o
  -6   4  17     1571.12     1523.99     62.32 o
  -4   4  17     1828.29     1969.14     71.91 o
 -10   0  18     2297.21     2049.28     94.58 o
  -8   0  18     1245.64     1249.57     83.14 o
  -6   0  18      900.29      838.59    109.33 o
  -9   1  18      310.31      254.90     51.54 o
  -7   1  18      439.85      386.56     49.49 o
 
